# Supplementary material for: k-mer Similarity, Networks of Microbial Genomes, and Taxonomic Rank
Source: mSystems. 2018 Nov 20;3(6):e00257-18. doi: 10.1128/mSystems.00257-18 (PMC6247013; doi:10.1128/mSystems.00257-18)
Supplement: DATA SET S1 [file sys006182296sd1.xlsx]

## Sheet: Data S1
Data S1. The 2783 completely sequenced microbial genome datasets used in this study. For each genome dataset, the data source, the total number of bases, and the total number of 25-mers are shown. Datasets are available from ftp://ftp.ncbi.nlm.nih.gov/genomes/archive/old_refseq/Bacteria/ using the RefSeq UIDs listed in this table. The corresponding BioProject UIDs for these datasets (where applic…
Organism	RefSeq UID	BioProject UID	Kingdom	Phylum	Total bases	Number of k-mers
Acaryochloris marina MBIC11017	58167	12997	Bacteria	Cyanobacteria	8361609	8361585
Acetobacter pasteurianus 386B	214433	214045	Bacteria	Proteobacteria	3060485	3060461
Acetobacter pasteurianus IFO 3283 01	59279	31129	Bacteria	Proteobacteria	3340256	3340232
Acetobacter pasteurianus IFO 3283 01 42C	158377	31141	Bacteria	Proteobacteria	3248002	3247978
Acetobacter pasteurianus IFO 3283 03	158373	31131	Bacteria	Proteobacteria	3339676	3339652
Acetobacter pasteurianus IFO 3283 07	158381	31133	Bacteria	Proteobacteria	3338433	3338409
Acetobacter pasteurianus IFO 3283 12	158379	32203	Bacteria	Proteobacteria	3336997	3336973
Acetobacter pasteurianus IFO 3283 22	158383	31135	Bacteria	Proteobacteria	3339656	3339632
Acetobacter pasteurianus IFO 3283 26	158531	31137	Bacteria	Proteobacteria	3339690	3339666
Acetobacter pasteurianus IFO 3283 32	158375	31139	Bacteria	Proteobacteria	3337047	3337023
Acetobacterium woodii DSM 1030	88073	60713	Bacteria	Firmicutes	4044778	4044754
Acetohalobium arabaticum DSM 5501	51423	32769	Bacteria	Firmicutes	2469597	2469573
Acholeplasma brassicae 0502	222823	222672	Bacteria	Tenericutes	1877793	1877769
Acholeplasma laidlawii PG 8A	58901	19259	Bacteria	Tenericutes	1496993	1496969
Acholeplasma palmae J233	222824	222673	Bacteria	Tenericutes	1554230	1554206
Achromobacter xylosoxidans	205255	40627	Bacteria	Proteobacteria	6916671	6916647
Achromobacter xylosoxidans A8	59899	48393	Bacteria	Proteobacteria	7359149	7359125
Achromobacter xylosoxidans NBRC 15126	232243	209573	Bacteria	Proteobacteria	6683585	6683561
Acidaminococcus fermentans DSM 20731	43471	33685	Bacteria	Firmicutes	2329770	2329746
Acidaminococcus intestini RyC MR95	74445	32215	Bacteria	Firmicutes	2487766	2487742
Acidianus hospitalis W1	66875	60875	Archaea	Crenarchaeota	2137655	2137631
Acidilobus saccharovorans 345 15	51395	39927	Archaea	Crenarchaeota	1496454	1496430
Acidimicrobidae bacterium YM16 304	193703	63297	Bacteria	Actinobacteria	4830182	4830158
Acidimicrobium ferrooxidans DSM 10331	59215	29525	Bacteria	Actinobacteria	2158158	2158134
Acidiphilium cryptum JF-5	58447	15753	Bacteria	Proteobacteria	3963089	3963065
Acidiphilium multivorum AIU301	63345	60101	Bacteria	Proteobacteria	4214753	4214729
Acidithiobacillus caldus SM 1	70791	63223	Bacteria	Proteobacteria	3237604	3237580
Acidithiobacillus ferrivorans SS3	67387	61509	Bacteria	Proteobacteria	3207553	3207529
Acidithiobacillus ferrooxidans ATCC 23270	57649	53	Bacteria	Proteobacteria	2982398	2982374
Acidithiobacillus ferrooxidans ATCC 53993	58613	16689	Bacteria	Proteobacteria	2885039	2885015
Acidobacterium capsulatum ATCC 51196	59127	28085	Bacteria	Acidobacteria	4127357	4127333
Acidobacterium MP5ACTX9	50551	47621	Bacteria	Acidobacteria	5503990	5503966
Acidothermus cellulolyticus 11B	58501	16097	Bacteria	Actinobacteria	2443541	2443517
Acidovorax avenae ATCC 19860	42497	37867	Bacteria	Proteobacteria	5482171	5482147
Acidovorax avenae citrulli AAC00-1	58429	15708	Bacteria	Proteobacteria	5352773	5352749
Acidovorax ebreus TPSY	59233	29975	Bacteria	Proteobacteria	3796574	3796550
Acidovorax JS42	58427	15685	Bacteria	Proteobacteria	4585157	4585133
Acidovorax KKS102	176500	174596	Bacteria	Proteobacteria	5196936	5196912
Aciduliprofundum boonei T469	43333	38403	Archaea	Euryarchaeota	1486779	1486755
Aciduliprofundum MAR08 339	184407	73039	Archaea	Euryarchaeota	1437091	1437067
Acinetobacter baumannii 1656 2	158677	42153	Bacteria	Proteobacteria	4023109	4023085
Acinetobacter baumannii AB0057	59083	21111	Bacteria	Proteobacteria	4059244	4059220
Acinetobacter baumannii AB307 0294	59271	30993	Bacteria	Proteobacteria	3760982	3760958
Acinetobacter baumannii ACICU	58765	17827	Bacteria	Proteobacteria	3996764	3996740
Acinetobacter baumannii ATCC 17978	58731	17477	Bacteria	Proteobacteria	4001460	4001436
Acinetobacter baumannii AYE	61637	28921	Bacteria	Proteobacteria	4048740	4048716
Acinetobacter baumannii BJAB07104	210971	74421	Bacteria	Proteobacteria	4042232	4042208
Acinetobacter baumannii BJAB0715	210972	74423	Bacteria	Proteobacteria	4053891	4053867
Acinetobacter baumannii BJAB0868	210973	74425	Bacteria	Proteobacteria	4005826	4005802
Acinetobacter baumannii D1279779	190222	61919	Bacteria	Proteobacteria	3711703	3711679
Acinetobacter baumannii MDR TJ	162739	52959	Bacteria	Proteobacteria	4153410	4153386
Acinetobacter baumannii MDR ZJ06	158685	28333	Bacteria	Proteobacteria	4011436	4011412
Acinetobacter baumannii SDF	61601	13001	Bacteria	Proteobacteria	3478000	3477976
Acinetobacter baumannii TCDC AB0715	158679	62279	Bacteria	Proteobacteria	4218016	4217992
Acinetobacter baumannii TYTH 1	176498	74551	Bacteria	Proteobacteria	3957369	3957345
Acinetobacter baumannii ZW85 1	231518	219230	Bacteria	Proteobacteria	3876880	3876856
Acinetobacter calcoaceticus PHEA 2	83123	51267	Bacteria	Proteobacteria	3862531	3862507
Acinetobacter oleivorans DR1	50119		Bacteria	Proteobacteria	4152544	4152520
Acinetobacter sp ADP1	61597	12352	Bacteria	Proteobacteria	3598622	3598598
Actinobacillus pleuropneumoniae L20	58789	18221	Bacteria	Proteobacteria	2274483	2274459
Actinobacillus pleuropneumoniae serovar 3 JL03	58891	19135	Bacteria	Proteobacteria	2242063	2242039
Actinobacillus pleuropneumoniae serovar 7 AP76	59231	29909	Bacteria	Proteobacteria	2345439	2345415
Actinobacillus succinogenes 130Z	58247	13370	Bacteria	Proteobacteria	2319664	2319640
Actinobacillus suis H91 0380	176363	42159	Bacteria	Proteobacteria	2484941	2484917
Actinoplanes friuliensis DSM 7358	226110	178199	Bacteria	Actinobacteria	9376072	9376048
Actinoplanes missouriensis 431	158169	29027	Bacteria	Actinobacteria	8773467	8773443
Actinoplanes N902 109	202219	198760	Bacteria	Actinobacteria	9228055	9228031
Actinoplanes SE50 110	162333	76835	Bacteria	Actinobacteria	9239852	9239828
Actinosynnema mirum DSM 43827	58951	19705	Bacteria	Actinobacteria	8248145	8248121
Adlercreutzia equolifaciens DSM 19450	223286	219074	Bacteria	Actinobacteria	2862527	2862503
Advenella kashmirensis WT001	80859	67337	Bacteria	Proteobacteria	4423881	4423857
Aequorivita sublithincola DSM 14238	168181	46631	Bacteria	Bacteroidetes	3520672	3520648
Aerococcus urinae ACS 120 V Col10a	64757	51073	Bacteria	Firmicutes	2080975	2080951
Aeromonas hydrophila ATCC 7966	58617	16697	Bacteria	Proteobacteria	4744449	4744425
Aeromonas hydrophila ML09 119	205540	188141	Bacteria	Proteobacteria	5024501	5024477
Aeromonas salmonicida A449	58631	16723	Bacteria	Proteobacteria	5040542	5040518
Aeromonas veronii B565	66323	63671	Bacteria	Proteobacteria	4551784	4551760
Aeropyrum camini SY1 JCM 12091	222311	221786	Archaea	Crenarchaeota	1595995	1595971
Aeropyrum pernix K1	57757	211	Archaea	Crenarchaeota	1669697	1669673
Aggregatibacter actinomycetemcomitans ANH9381	80743	47337	Bacteria	Proteobacteria	2136809	2136785
Aggregatibacter actinomycetemcomitans D11S 1	41333	40107	Bacteria	Proteobacteria	2204669	2204645
Aggregatibacter actinomycetemcomitans D7S 1	46989	41903	Bacteria	Proteobacteria	2309074	2309050
Aggregatibacter aphrophilus NJ8700	59407	36579	Bacteria	Proteobacteria	2313036	2313012
Agrobacterium fabrum C58	57865	283	Bacteria	Proteobacteria	5674262	5674238
Agrobacterium H13 3	63403	50341	Bacteria	Proteobacteria	5573773	5573749
Agrobacterium radiobacter K84	58269	13402	Bacteria	Proteobacteria	7273305	7273281
Agrobacterium vitis S4	58249	13372	Bacteria	Proteobacteria	6320953	6320929
Agromonas oligotrophica S58	192186	191613	Bacteria	Proteobacteria	8264166	8264142
Akkermansia muciniphila ATCC BAA 835	58985	20089	Bacteria	Verrucomicrobia	2664103	2664079
Alcanivorax borkumensis SK2	58169	13005	Bacteria	Proteobacteria	3120144	3120120
Alcanivorax dieselolei B5	176364	60443	Bacteria	Proteobacteria	4928224	4928200
Alicycliphilus denitrificans BC	49953	41663	Bacteria	Proteobacteria	4835716	4835692
Alicycliphilus denitrificans K601	66307	50751	Bacteria	Proteobacteria	5070753	5070729
Alicyclobacillus acidocaldarius DSM 446	59199	29405	Bacteria	Firmicutes	3205690	3205666
Alicyclobacillus acidocaldarius Tc 4 1	158681	68273	Bacteria	Firmicutes	3124049	3124025
Aliivibrio salmonicida LFI1238	59251	30703	Bacteria	Proteobacteria	4655666	4655642
Alistipes finegoldii DSM 17242	168180	40775	Bacteria	Bacteroidetes	3734240	3734216
Alistipes shahii WAL 8301	197175	45913	Bacteria	Bacteroidetes	3763318	3763294
Alkalilimnicola ehrlichii MLHE-1	58467	15763	Bacteria	Proteobacteria	3275945	3275921
Alkaliphilus metalliredigens QYMF	58171	13006	Bacteria	Firmicutes	4929567	4929543
Alkaliphilus oremlandii OhILAs	58495	16083	Bacteria	Firmicutes	3123559	3123535
Allochromatium vinosum DSM 180	46083	32547	Bacteria	Proteobacteria	3669077	3669053
alpha proteobacterium HIMB5	175779	50099	Bacteria	Proteobacteria	1343203	1343179
alpha proteobacterium HIMB59	175778	46519	Bacteria	Proteobacteria	1410128	1410104
Alteromonas macleodii Aegean Sea MED64	231689	191599	Bacteria	Proteobacteria	4397538	4397514
Alteromonas macleodii AltDE1	179068	65403	Bacteria	Proteobacteria	4947128	4947104
Alteromonas macleodii ATCC 27126	55253	29793	Bacteria	Proteobacteria	4653852	4653828
Alteromonas macleodii Balearic Sea AD45	176366	65405	Bacteria	Proteobacteria	4674887	4674863
Alteromonas macleodii Black Sea 11	176365	65401	Bacteria	Proteobacteria	4480508	4480484
Alteromonas macleodii Deep ecotype	58251	13374	Bacteria	Proteobacteria	4480938	4480914
Alteromonas macleodii English Channel 615	210781	192229	Bacteria	Proteobacteria	4582354	4582330
Alteromonas macleodii English Channel 673	176367	65407	Bacteria	Proteobacteria	4601786	4601762
Alteromonas macleodii Ionian Sea U4	210780	192190	Bacteria	Proteobacteria	4624580	4624556
Alteromonas macleodii Ionian Sea U7	210785	192694	Bacteria	Proteobacteria	4442937	4442913
Alteromonas macleodii Ionian Sea U8	210782	192230	Bacteria	Proteobacteria	4395036	4395012
Alteromonas macleodii Ionian Sea UM4b	210784	192232	Bacteria	Proteobacteria	4438768	4438744
Alteromonas macleodii Ionian Sea UM7	210783	192231	Bacteria	Proteobacteria	4931662	4931638
Alteromonas SN2	67349	59947	Bacteria	Proteobacteria	4972149	4972125
Aminobacterium colombiense DSM 12261	47083	32587	Bacteria	Synergistetes	1980593	1980569
Ammonifex degensii KC4	41053	12390	Bacteria	Firmicutes	2157069	2157045
Amphibacillus xylanus NBRC 15112	176453	42371	Bacteria	Firmicutes	2569487	2569463
Amycolatopsis mediterranei RB	216089	172643	Bacteria	Actinobacteria	10246865	10246841
Amycolatopsis mediterranei S699	158689	43503	Bacteria	Actinobacteria	10236780	10236756
Amycolatopsis mediterranei S699 CHN	171830	170006	Bacteria	Actinobacteria	10246921	10246897
Amycolatopsis mediterranei U32	50565	46889	Bacteria	Actinobacteria	10236716	10236692
Amycolatopsis orientalis HCCB10007	203791	85603	Bacteria	Actinobacteria	8982092	8982068
Amycolicicoccus subflavus DQS3 9A1	67253	63351	Bacteria	Actinobacteria	4863493	4863469
Anabaena 90	179383	30803	Bacteria	Cyanobacteria	5305680	5305656
Anabaena cylindrica PCC 7122	183339	43355	Bacteria	Cyanobacteria	7063292	7063268
Anabaena variabilis ATCC 29413	58043	10642	Bacteria	Cyanobacteria	7105757	7105733
Anaerobaculum mobile DSM 13181	168323	53351	Bacteria	Synergistetes	2160701	2160677
Anaerococcus prevotii DSM 20548	59219	29533	Bacteria	Firmicutes	1998635	1998611
Anaerolinea thermophila UNI 1	62245	60099	Bacteria	Chloroflexi	3532379	3532355
Anaeromyxobacter dehalogenans 2CP-1	58989	20095	Bacteria	Proteobacteria	5029330	5029306
Anaeromyxobacter dehalogenans 2CP-C	58135	12634	Bacteria	Proteobacteria	5013480	5013456
Anaeromyxobacter Fw109-5	58755	17729	Bacteria	Proteobacteria	5277991	5277967
Anaeromyxobacter K	58953	19743	Bacteria	Proteobacteria	5061633	5061609
Anaplasma centrale Israel	42155	32765	Bacteria	Proteobacteria	1206807	1206783
Anaplasma marginale Dawn	226994	224564	Bacteria	Proteobacteria	1196761	1196737
Anaplasma marginale Florida	58577	16369	Bacteria	Proteobacteria	1202436	1202412
Anaplasma marginale Gypsy Plains	227217	224303	Bacteria	Proteobacteria	1198623	1198599
Anaplasma marginale St Maries	57629	40	Bacteria	Proteobacteria	1197688	1197664
Anaplasma phagocytophilum Dog2	213225	163169	Bacteria	Proteobacteria	1473303	1473279
Anaplasma phagocytophilum HZ	57951	336	Bacteria	Proteobacteria	1471283	1471259
Anaplasma phagocytophilum HZ2	213224	163167	Bacteria	Proteobacteria	1477582	1477558
Anaplasma phagocytophilum JM	213223	158483	Bacteria	Proteobacteria	1481599	1481575
Anoxybacillus flavithermus WK1	59135	28245	Bacteria	Firmicutes	2846747	2846723
Aquifex aeolicus VF5	57765	215	Bacteria	Aquificae	1590793	1590769
Arcanobacterium haemolyticum DSM 20595	49489	37925	Bacteria	Actinobacteria	1986155	1986131
Archaeoglobus fulgidus DSM 4304	57717	104	Archaea	Euryarchaeota	2178401	2178377
Archaeoglobus profundus DSM 5631	43493	32583	Archaea	Euryarchaeota	1563425	1563401
Archaeoglobus sulfaticallidus PM70 1	201033	196460	Archaea	Euryarchaeota	2076932	2076908
Archaeoglobus veneficus SNP6	65269	51621	Archaea	Euryarchaeota	1901944	1901920
archaeon Mx1201	196597	175948	Archaea	Euryarchaeota	1666796	1666772
Arcobacter butzleri 7h1h	200766	67167	Bacteria	Proteobacteria	2253234	2253210
Arcobacter butzleri ED 1	158699	61719	Bacteria	Proteobacteria	2256676	2256652
Arcobacter butzleri RM4018	58557	16319	Bacteria	Proteobacteria	2341252	2341228
Arcobacter L	158135	61721	Bacteria	Proteobacteria	2947664	2947640
Arcobacter nitrofigilis DSM 7299	49001	32593	Bacteria	Proteobacteria	3192236	3192212
Aromatoleum aromaticum EbN1	58231	13242	Bacteria	Proteobacteria	4727258	4727234
Arthrobacter arilaitensis Re117	53509	50353	Bacteria	Actinobacteria	3918195	3918171
Arthrobacter aurescens TC1	58109	12512	Bacteria	Actinobacteria	5226651	5226627
Arthrobacter chlorophenolicus A6	58969	20011	Bacteria	Actinobacteria	4980873	4980849
Arthrobacter FB24	58141	12640	Bacteria	Actinobacteria	5070482	5070458
Arthrobacter phenanthrenivorans Sphe3	63629	20087	Bacteria	Actinobacteria	4535323	4535299
Arthrobacter sp Rue61a	174511	78011	Bacteria	Actinobacteria	5081041	5081017
Arthrospira platensis NIES 39	197171	42161	Bacteria	Cyanobacteria	6788436	6788412
Aster yellows witches-broom phytoplasma AYWB	58297	13478	Bacteria	Tenericutes	723975	723951
Asticcacaulis excentricus CB 48	55641	32595	Bacteria	Proteobacteria	4308780	4308756
Atopobium parvulum DSM 20469	59195	29401	Bacteria	Actinobacteria	1543806	1543782
Azoarcus BH72	61603	13217	Bacteria	Proteobacteria	4376041	4376017
Azoarcus KH32C	193704	78183	Bacteria	Proteobacteria	5818757	5818733
Azorhizobium caulinodans ORS 571	58905	19267	Bacteria	Proteobacteria	5369773	5369749
Azospirillum B510	46085	32551	Bacteria	Proteobacteria	7599745	7599721
Azospirillum brasilense Sp245	162161	70627	Bacteria	Proteobacteria	7530248	7530224
Azospirillum lipoferum 4B	82343	50367	Bacteria	Proteobacteria	6846407	6846383
Azotobacter vinelandii CA	198829	186698	Bacteria	Proteobacteria	5366371	5366347
Azotobacter vinelandii CA6	198830	186699	Bacteria	Proteobacteria	5323211	5323187
Azotobacter vinelandii DJ	57597	16	Bacteria	Proteobacteria	5365319	5365295
Bacillus 1NLA3E	81841	53255	Bacteria	Firmicutes	4815603	4815579
Bacillus amyloliquefaciens CC178	226115	224754	Bacteria	Firmicutes	3916829	3916805
Bacillus amyloliquefaciens DSM7	53535	41719	Bacteria	Firmicutes	3980200	3980176
Bacillus amyloliquefaciens FZB42	58271	13403	Bacteria	Firmicutes	3918590	3918566
Bacillus amyloliquefaciens IT 45	181617	73591	Bacteria	Firmicutes	3936868	3936844
Bacillus amyloliquefaciens LFB112	232246	225659	Bacteria	Firmicutes	3942755	3942731
Bacillus amyloliquefaciens LL3	158133	64659	Bacteria	Firmicutes	4001987	4001963
Bacillus amyloliquefaciens plantarum AS43 3	183682	173409	Bacteria	Firmicutes	3961369	3961345
Bacillus amyloliquefaciens plantarum CAU B946	84215	76795	Bacteria	Firmicutes	4019862	4019838
Bacillus amyloliquefaciens plantarum NAU B3	222816		Bacteria	Firmicutes	4204610	4204586
Bacillus amyloliquefaciens plantarum UCMB5033	215237		Bacteria	Firmicutes	4071168	4071144
Bacillus amyloliquefaciens plantarum UCMB5036	190705	190092	Bacteria	Firmicutes	3910325	3910301
Bacillus amyloliquefaciens plantarum UCMB5113	215236	214809	Bacteria	Firmicutes	3889533	3889509
Bacillus amyloliquefaciens plantarum YAU B9601 Y2	159001		Bacteria	Firmicutes	4242775	4242751
Bacillus amyloliquefaciens TA208	158701	64581	Bacteria	Firmicutes	3937512	3937488
Bacillus amyloliquefaciens XH7	158881	67079	Bacteria	Firmicutes	3939204	3939180
Bacillus amyloliquefaciens Y2	165195	78839	Bacteria	Firmicutes	4238625	4238601
Bacillus anthracis A0248	59385	33543	Bacteria	Firmicutes	5503929	5503905
Bacillus anthracis A2012	54101		Bacteria	Firmicutes	276508	276484
Bacillus anthracis Ames	57909	309	Bacteria	Firmicutes	5227294	5227270
Bacillus anthracis Ames Ancestor	58083	10784	Bacteria	Firmicutes	5503929	5503905
Bacillus anthracis CDC 684	59303	31329	Bacteria	Firmicutes	5506766	5506742
Bacillus anthracis H9401	162021	49361	Bacteria	Firmicutes	5495474	5495450
Bacillus anthracis str Sterne	58091	10878	Bacteria	Firmicutes	5228664	5228640
Bacillus atrophaeus 1942	59887	46075	Bacteria	Firmicutes	4168267	4168243
Bacillus cellulosilyticus DSM 2522	43329	38423	Bacteria	Firmicutes	4681673	4681649
Bacillus cereus 03BB102	59299	31307	Bacteria	Firmicutes	5449310	5449286
Bacillus cereus AH187	58753	17715	Bacteria	Firmicutes	5599862	5599838
Bacillus cereus AH820	58751	17711	Bacteria	Firmicutes	5588838	5588814
Bacillus cereus ATCC10987	57673	74	Bacteria	Firmicutes	5432654	5432630
Bacillus cereus ATCC14579	57975	384	Bacteria	Firmicutes	5427085	5427061
Bacillus cereus B4264	58757	17731	Bacteria	Firmicutes	5419037	5419013
Bacillus cereus biovar anthracis CI	50615	36309	Bacteria	Firmicutes	5486653	5486629
Bacillus cereus E33L	58103	12468	Bacteria	Firmicutes	5843241	5843217
Bacillus cereus F837 76	83611	15716	Bacteria	Firmicutes	5288501	5288477
Bacillus cereus FRI 35	173403	171769	Bacteria	Firmicutes	5382324	5382300
Bacillus cereus G9842	58759	17733	Bacteria	Firmicutes	5736826	5736802
Bacillus cereus NC7401	82815	18977	Bacteria	Firmicutes	5552037	5552013
Bacillus cereus Q1	58529	16220	Bacteria	Firmicutes	5506210	5506186
Bacillus clausii KSM-K16	58237	13291	Bacteria	Firmicutes	4303872	4303848
Bacillus coagulans 2 6	68053	61501	Bacteria	Firmicutes	3073080	3073056
Bacillus coagulans 36D1	54335	15679	Bacteria	Firmicutes	3552227	3552203
Bacillus cytotoxicus NVH 391-98	58317	13624	Bacteria	Firmicutes	4094161	4094137
Bacillus halodurans C-125	57791	235	Bacteria	Firmicutes	4202353	4202329
Bacillus infantis NRRL B 14911	222804	212797	Bacteria	Firmicutes	4884714	4884690
Bacillus JS	162189	79217	Bacteria	Firmicutes	4120407	4120383
Bacillus licheniformis 9945A	207072	49115	Bacteria	Firmicutes	4376306	4376282
Bacillus licheniformis ATCC 14580	58097	12388	Bacteria	Firmicutes	4222598	4222574
Bacillus licheniformis DSM 13 ATCC 14580	58199	13082	Bacteria	Firmicutes	4222646	4222622
Bacillus megaterium DSM319	48371	42425	Bacteria	Firmicutes	5097448	5097424
Bacillus megaterium QM B1551	15862	30165	Bacteria	Firmicutes	5523200	5523176
Bacillus megaterium WSH 002	159841	71447	Bacteria	Firmicutes	5075297	5075273
Bacillus pseudofirmus OF4	45847	28811	Bacteria	Firmicutes	4249251	4249227
Bacillus pumilus SAFR 032	59017	20391	Bacteria	Firmicutes	3704466	3704442
Bacillus selenitireducens MLS10	49513	13376	Bacteria	Firmicutes	3592488	3592464
Bacillus subtilis 168	57675	76	Bacteria	Firmicutes	4215607	4215583
Bacillus subtilis 6051 HGW	193706	82795	Bacteria	Firmicutes	4215611	4215587
Bacillus subtilis BAB 1	195461	192249	Bacteria	Firmicutes	4021945	4021921
Bacillus subtilis BSn5	62463	61191	Bacteria	Firmicutes	4093600	4093576
Bacillus subtilis BSP1	184010	166925	Bacteria	Firmicutes	4043755	4043731
Bacillus subtilis natto BEST195	183001	38027	Bacteria	Firmicutes	4097431	4097407
Bacillus subtilis PY79	229877	225627	Bacteria	Firmicutes	4033460	4033436
Bacillus subtilis QB928	173926	172244	Bacteria	Firmicutes	4146840	4146816
Bacillus subtilis RO NN 1	158879	68559	Bacteria	Firmicutes	4011950	4011926
Bacillus subtilis spizizenii TU B 10	73967	68561	Bacteria	Firmicutes	4207223	4207199
Bacillus subtilis spizizenii W23	51879	38713	Bacteria	Firmicutes	4027677	4027653
Bacillus subtilis XF 1	189187	175410	Bacteria	Firmicutes	4061187	4061163
Bacillus thuringiensis Al Hakam	58795	18255	Bacteria	Firmicutes	5313032	5313008
Bacillus thuringiensis BMB171	49135	43631	Bacteria	Firmicutes	5643053	5643029
Bacillus thuringiensis Bt407	177931	176850	Bacteria	Firmicutes	6134354	6134330
Bacillus thuringiensis HD 771	173374	171845	Bacteria	Firmicutes	6438382	6438358
Bacillus thuringiensis HD 789	173860	171844	Bacteria	Firmicutes	6334637	6334613
Bacillus thuringiensis MC28	176369	167562	Bacteria	Firmicutes	6694541	6694517
Bacillus thuringiensis serovar chinensis CT 43	158151	43737	Bacteria	Firmicutes	6151161	6151137
Bacillus thuringiensis serovar finitimus YBT 020	158875	60447	Bacteria	Firmicutes	5682386	5682362
Bacillus thuringiensis serovar IS5056	190186	187142	Bacteria	Firmicutes	6771608	6771584
Bacillus thuringiensis serovar konkukian 97 27	58089	10877	Bacteria	Firmicutes	5314796	5314772
Bacillus thuringiensis serovar kurstaki HD73	189188	185468	Bacteria	Firmicutes	5908583	5908559
Bacillus thuringiensis YBT 1518	229419	63189	Bacteria	Firmicutes	6672928	6672904
Bacillus toyonensis BCT 7112	227218	225857	Bacteria	Firmicutes	5025422	5025398
Bacillus weihenstephanensis KBAB4	58315	13623	Bacteria	Firmicutes	5872748	5872724
Bacteriovorax marinus SJ	82341	50431	Bacteria	Proteobacteria	3437908	3437884
bacterium BT 1	184079	171392	Bacteria	Proteobacteria	1504660	1504636
Bacteroides CF50	222805	218492	Bacteria	Bacteroidetes	2657246	2657222
Bacteroides fragilis 638R	84217	50405	Bacteria	Bacteroidetes	5373122	5373098
Bacteroides fragilis NCTC 9343	57639	46	Bacteria	Bacteroidetes	5241702	5241678
Bacteroides fragilis YCH46	58195	13067	Bacteria	Bacteroidetes	5310992	5310968
Bacteroides helcogenes P 36 108	62135	41913	Bacteria	Bacteroidetes	3998907	3998883
Bacteroides salanitronis DSM 18170	63269	40055	Bacteria	Bacteroidetes	4308667	4308643
Bacteroides thetaiotaomicron VPI 5482	62913	399	Bacteria	Bacteroidetes	6293401	6293377
Bacteroides uniformis	13130		Bacteria	Bacteroidetes	10277	10253
Bacteroides vulgatus ATCC 8482	58253	13378	Bacteria	Bacteroidetes	5163190	5163166
Bacteroides xylanisolvens XB1A	197168	39177	Bacteria	Bacteroidetes	5976146	5976122
Bartonella australis Aust NH1	189950	73943	Bacteria	Proteobacteria	1596491	1596467
Bartonella bacilliformis KC583	58533	16249	Bacteria	Proteobacteria	1445022	1444998
Bartonella clarridgeiae 73	62131	42109	Bacteria	Proteobacteria	1522744	1522720
Bartonella grahamii as4aup	59405	34873	Bacteria	Proteobacteria	2369522	2369498
Bartonella henselae Houston 1	57745	196	Bacteria	Proteobacteria	1931048	1931024
Bartonella quintana RM 11	174512	173218	Bacteria	Proteobacteria	1587647	1587623
Bartonella quintana Toulouse	57635	44	Bacteria	Proteobacteria	1581385	1581361
Bartonella tribocorum CIP 105476	59129	28109	Bacteria	Proteobacteria	2642406	2642382
Bartonella vinsonii berkhoffii Winnie	189951	73951	Bacteria	Proteobacteria	1802700	1802676
Baumannia cicadellinicola str Hc Homalodisca coagulata	58111	12513	Bacteria	Proteobacteria	686195	686171
Bdellovibrio bacteriovorus HD100	61595	9637	Bacteria	Proteobacteria	3782951	3782927
Bdellovibrio bacteriovorus Tiberius	182482	70801	Bacteria	Proteobacteria	3988595	3988571
Bdellovibrio exovorus JSS	194119	163339	Bacteria	Proteobacteria	2657894	2657870
Beijerinckia indica ATCC 9039	59057	20841	Bacteria	Proteobacteria	4418619	4418595
Belliella baltica DSM 15883	168182	50619	Bacteria	Bacteroidetes	4196596	4196572
beta proteobacterium CB	191340	178293	Bacteria	Proteobacteria	2045721	2045697
Beutenbergia cavernae DSM 12333	59047	20827	Bacteria	Actinobacteria	4669184	4669160
Bibersteinia trehalosi 192	193709	157929	Bacteria	Proteobacteria	2407847	2407823
Bifidobacterium adolescentis ATCC 15703	58559	16321	Bacteria	Actinobacteria	2089646	2089622
Bifidobacterium animalis ATCC 25527	162513	41423	Bacteria	Actinobacteria	1932694	1932670
Bifidobacterium animalis lactis AD011	58911	19423	Bacteria	Actinobacteria	1933696	1933672
Bifidobacterium animalis lactis ATCC 27673	222803	133057	Bacteria	Actinobacteria	1963013	1962989
Bifidobacterium animalis lactis B420	163691	156973	Bacteria	Actinobacteria	1938596	1938572
Bifidobacterium animalis lactis BB 12	158871	42883	Bacteria	Actinobacteria	1942199	1942175
Bifidobacterium animalis lactis Bi 07	163693	156975	Bacteria	Actinobacteria	1938823	1938799
Bifidobacterium animalis lactis Bl 04	59359	32897	Bacteria	Actinobacteria	1938710	1938686
Bifidobacterium animalis lactis Bl12	210081	186412	Bacteria	Actinobacteria	1938607	1938583
Bifidobacterium animalis lactis BLC1	158867	71815	Bacteria	Actinobacteria	1938584	1938560
Bifidobacterium animalis lactis CNCM I 2494	158869	67865	Bacteria	Actinobacteria	1943114	1943090
Bifidobacterium animalis lactis DSM 10140	59357	32893	Bacteria	Actinobacteria	1938484	1938460
Bifidobacterium animalis lactis V9	158865	32515	Bacteria	Actinobacteria	1944051	1944027
Bifidobacterium asteroides PRL2011	176921	83029	Bacteria	Actinobacteria	2167305	2167281
Bifidobacterium bifidum BGN4	167988	21077	Bacteria	Actinobacteria	2223665	2223641
Bifidobacterium bifidum PRL2010	59883	42863	Bacteria	Actinobacteria	2214657	2214633
Bifidobacterium bifidum S17	59545	51963	Bacteria	Actinobacteria	2186883	2186859
Bifidobacterium breve ACS 071 V Sch8b	158863	51077	Bacteria	Actinobacteria	2327493	2327469
Bifidobacterium breve UCC2003	193702	13487	Bacteria	Actinobacteria	2422685	2422661
Bifidobacterium dentium Bd1	43091	17583	Bacteria	Actinobacteria	2636368	2636344
Bifidobacterium longum BBMN68	60163	53143	Bacteria	Actinobacteria	2265944	2265920
Bifidobacterium longum DJO10A	58833	18773	Bacteria	Actinobacteria	2389529	2389505
Bifidobacterium longum F8	197184	45963	Bacteria	Actinobacteria	2384988	2384964
Bifidobacterium longum infantis 157F	62693	32051	Bacteria	Actinobacteria	2408834	2408810
Bifidobacterium longum infantis ATCC 15697	159865	32049	Bacteria	Actinobacteria	2828959	2828935
Bifidobacterium longum infantis ATCC 15697 JGI	58677	17189	Bacteria	Actinobacteria	2832749	2832725
Bifidobacterium longum JCM 1217	62695	32047	Bacteria	Actinobacteria	2385165	2385141
Bifidobacterium longum JDM301	49131	47579	Bacteria	Actinobacteria	2477839	2477815
Bifidobacterium longum KACC 91563	158861	66401	Bacteria	Actinobacteria	2395767	2395743
Bifidobacterium longum NCC2705	57939	328	Bacteria	Actinobacteria	2260268	2260244
Bifidobacterium thermophilum RBL67	193770	179141	Bacteria	Actinobacteria	2291644	2291620
Blastococcus saxobsidens DD2	89391	82915	Bacteria	Actinobacteria	4875341	4875317
Blattabacterium Blaberus giganteus	165873	163677	Bacteria	Bacteroidetes	632590	632566
Blattabacterium Blatta orientalis Tarazona	188115	71049	Bacteria	Bacteroidetes	638186	638162
Blattabacterium Blattella germanica Bge	41533	31103	Bacteria	Bacteroidetes	640937	640913
Blattabacterium Cryptocercus punctulatus Cpu	81083	71047	Bacteria	Bacteroidetes	609563	609539
Blattabacterium Mastotermes darwiniensis MADAR	77127	70095	Bacteria	Bacteroidetes	590338	590314
Blattabacterium Nauphoeta cinerea	222815	196320	Bacteria	Bacteroidetes	626628	626604
Blattabacterium Panesthia angustipennis spadica BPAA	193717	193085	Bacteria	Bacteroidetes	632491	632467
Blattabacterium Periplaneta americana BPLAN	41287	32975	Bacteria	Bacteroidetes	640444	640420
Bordetella avium 197N	61563	27	Bacteria	Proteobacteria	3732256	3732232
Bordetella bronchiseptica 253	178913	178265	Bacteria	Proteobacteria	5264384	5264360
Bordetella bronchiseptica MO149	177517	177085	Bacteria	Proteobacteria	5091818	5091794
Bordetella bronchiseptica RB50	57613	24	Bacteria	Proteobacteria	5339180	5339156
Bordetella parapertussis 12822	57615	25	Bacteria	Proteobacteria	4773552	4773528
Bordetella parapertussis 18323	175569	174407	Bacteria	Proteobacteria	4043847	4043823
Bordetella parapertussis Bpp5	177516	177084	Bacteria	Proteobacteria	4899576	4899552
Bordetella pertussis CS	158859	66287	Bacteria	Proteobacteria	4124237	4124213
Bordetella pertussis Tohama I	57617		Bacteria	Proteobacteria	4086190	4086166
Bordetella petrii	61631	28135	Bacteria	Proteobacteria	5287951	5287927
Borrelia afzelii HLJ01	177930	176667	Bacteria	Spirochaetes	905472	905448
Borrelia afzelii PKo	159867	68149	Bacteria	Spirochaetes	1404306	1404282
Borrelia afzelii PKo GER	58653	17057	Bacteria	Spirochaetes	1232515	1232491
Borrelia bissettii DN127	71231	29363	Bacteria	Spirochaetes	1403460	1403436
Borrelia burgdorferi B31	57581	3	Bacteria	Spirochaetes	1521230	1521206
Borrelia burgdorferi CA382	214794	200089	Bacteria	Spirochaetes	910737	910713
Borrelia burgdorferi JD1	161197	29359	Bacteria	Spirochaetes	1531112	1531088
Borrelia burgdorferi N40	161241	29357	Bacteria	Spirochaetes	1339556	1339532
Borrelia burgdorferi ZS7	59429	19839	Bacteria	Spirochaetes	1345509	1345485
Borrelia crocidurae Achema	162335	85135	Bacteria	Spirochaetes	1528933	1528909
Borrelia duttonii Ly	58791	18231	Bacteria	Spirochaetes	1574898	1574874
Borrelia garinii BgVir	162165	72847	Bacteria	Spirochaetes	993814	993790
Borrelia garinii NMJW1	177081	175615	Bacteria	Spirochaetes	902790	902766
Borrelia garinii PBi	58125	12554	Bacteria	Spirochaetes	986917	986893
Borrelia hermsii DAH	59225	29637	Bacteria	Spirochaetes	1066236	1066212
Borrelia miyamotoi LB 2001	215233	192621	Bacteria	Spirochaetes	907295	907271
Borrelia recurrentis A1	58793	18233	Bacteria	Spirochaetes	1242171	1242147
Borrelia turicatae 91E135	58311	13597	Bacteria	Spirochaetes	917331	917307
Borrelia valaisiana VS116	54823		Bacteria	Spirochaetes	345581	345557
Brachybacterium faecium DSM 4810	58649	17026	Bacteria	Actinobacteria	3614993	3614969
Brachyspira hyodysenteriae WA1	59291	31263	Bacteria	Spirochaetes	3036636	3036612
Brachyspira intermedia PWS A	158369	68051	Bacteria	Spirochaetes	3308050	3308026
Brachyspira murdochii DSM 12563	48819	29543	Bacteria	Spirochaetes	3241805	3241781
Brachyspira pilosicoli 95 1000	50609	48097	Bacteria	Spirochaetes	2586444	2586420
Brachyspira pilosicoli B2904	175255	80999	Bacteria	Spirochaetes	2765478	2765454
Brachyspira pilosicoli P43 6 78	184077	67875	Bacteria	Spirochaetes	2555557	2555533
Brachyspira pilosicoli WesB	175256	89437	Bacteria	Spirochaetes	2889523	2889499
Bradyrhizobium BTAi1	58505	16137	Bacteria	Proteobacteria	8493515	8493491
Bradyrhizobium japonicum USDA 110	57599		Bacteria	Proteobacteria	9105829	9105805
Bradyrhizobium japonicum USDA 6	158851	67463	Bacteria	Proteobacteria	9207385	9207361
Bradyrhizobium ORS 278	58941	19575	Bacteria	Proteobacteria	7456588	7456564
Bradyrhizobium S23321	158167	72425	Bacteria	Proteobacteria	7231842	7231818
Brevibacillus brevis NBRC 100599	59175	29147	Bacteria	Firmicutes	6296437	6296413
Brevundimonas subvibrioides ATCC 15264	42117	36643	Bacteria	Proteobacteria	3445264	3445240
Brucella abortus A13334	83615	74681	Bacteria	Proteobacteria	3286034	3286010
Brucella abortus bv 1 9 941	58019	9619	Bacteria	Proteobacteria	3286447	3286423
Brucella abortus S19	58873	18999	Bacteria	Proteobacteria	3283938	3283914
Brucella canis ATCC 23365	59009	20243	Bacteria	Proteobacteria	3312771	3312747
Brucella canis HSK A52141	83613	74683	Bacteria	Proteobacteria	3277514	3277490
Brucella ceti TE10759 12	229880	227977	Bacteria	Proteobacteria	3278036	3278012
Brucella ceti TE28753 12	229879	227567	Bacteria	Proteobacteria	3277547	3277523
Brucella melitensis ATCC 23457	59241	30561	Bacteria	Proteobacteria	3311221	3311197
Brucella melitensis biovar Abortus 2308	62937	16203	Bacteria	Proteobacteria	3278309	3278285
Brucella melitensis bv 1 16M	57735	180	Bacteria	Proteobacteria	3294933	3294909
Brucella melitensis M28	158857	61505	Bacteria	Proteobacteria	3311750	3311726
Brucella melitensis M5 90	158855	42891	Bacteria	Proteobacteria	3312231	3312207
Brucella melitensis NI	158853	66633	Bacteria	Proteobacteria	3294477	3294453
Brucella microti CCM 4915	59319	32233	Bacteria	Proteobacteria	3337371	3337347
Brucella ovis ATCC 25840	58113	12514	Bacteria	Proteobacteria	3275592	3275568
Brucella pinnipedialis B2 94	71131	41867	Bacteria	Proteobacteria	3399270	3399246
Brucella suis 1330	57927	320	Bacteria	Proteobacteria	3315177	3315153
Brucella suis 1330 C2	159871		Bacteria	Proteobacteria	3315165	3315141
Brucella suis ATCC 23445	59015	20371	Bacteria	Proteobacteria	3324609	3324585
Brucella suis VBI22	83617	76709	Bacteria	Proteobacteria	3316090	3316066
Buchnera aphidicola 5A Acyrthosiphon pisum	59285	31225	Bacteria	Proteobacteria	642123	642099
Buchnera aphidicola Ak Acyrthosiphon kondoi	158533	65481	Bacteria	Proteobacteria	653226	653202
Buchnera aphidicola APS Acyrthosiphon pisum	57805	245	Bacteria	Proteobacteria	655728	655704
Buchnera aphidicola Bp Baizongia pistaciae	57827	256	Bacteria	Proteobacteria	618381	618357
Buchnera aphidicola Cc Cinara cedri	58579	16372	Bacteria	Proteobacteria	422436	422412
Buchnera aphidicola Cinara tujafilina	68101	41379	Bacteria	Proteobacteria	444926	444902
Buchnera aphidicola JF98 Acyrthosiphon pisum	158845	43511	Bacteria	Proteobacteria	641772	641748
Buchnera aphidicola JF99 Acyrthosiphon pisum	158847	43509	Bacteria	Proteobacteria	641717	641693
Buchnera aphidicola LL01 Acyrthosiphon pisum	158843	43505	Bacteria	Proteobacteria	641800	641776
Buchnera aphidicola Sg Schizaphis graminum	57913	312	Bacteria	Proteobacteria	641455	641431
Buchnera aphidicola TLW03 Acyrthosiphon pisum	158849	43507	Bacteria	Proteobacteria	641771	641747
Buchnera aphidicola Tuc7 Acyrthosiphon pisum	59283	31223	Bacteria	Proteobacteria	641896	641872
Buchnera aphidicola Ua Uroleucon ambrosiae	158535	65479	Bacteria	Proteobacteria	627956	627932
Burkholderia 383	58073	10695	Bacteria	Proteobacteria	8676280	8676256
Burkholderia ambifaria AMMD	58303	13490	Bacteria	Proteobacteria	7528571	7528547
Burkholderia ambifaria MC40 6	58701	17411	Bacteria	Proteobacteria	7642540	7642516
Burkholderia CCGE1001	42975	37717	Bacteria	Proteobacteria	6833753	6833729
Burkholderia CCGE1002	42523	37719	Bacteria	Proteobacteria	7884862	7884838
Burkholderia CCGE1003	46253	37721	Bacteria	Proteobacteria	7043597	7043573
Burkholderia cenocepacia AU 1054	58371	13919	Bacteria	Proteobacteria	7279119	7279095
Burkholderia cenocepacia HI2424	58369	13918	Bacteria	Proteobacteria	7702844	7702820
Burkholderia cenocepacia J2315	57953	339	Bacteria	Proteobacteria	8055786	8055762
Burkholderia cenocepacia MC0 3	58769	17929	Bacteria	Proteobacteria	7971392	7971368
Burkholderia cepacia GG4	173858	66091	Bacteria	Proteobacteria	6467323	6467299
Burkholderia gladioli BSR3	66301	64503	Bacteria	Proteobacteria	9052305	9052281
Burkholderia glumae BGR1	59397	33901	Bacteria	Proteobacteria	7284642	7284618
Burkholderia KJ006	165871	79219	Bacteria	Proteobacteria	6629916	6629892
Burkholderia mallei ATCC 23344	57725	171	Bacteria	Proteobacteria	5835529	5835505
Burkholderia mallei NCTC 10229	58383	13943	Bacteria	Proteobacteria	5742305	5742281
Burkholderia mallei NCTC 10247	58385	13946	Bacteria	Proteobacteria	5848382	5848358
Burkholderia mallei SAVP1	58387	13947	Bacteria	Proteobacteria	5232403	5232379
Burkholderia multivorans ATCC 17616	58909		Bacteria	Proteobacteria	7008814	7008790
Burkholderia multivorans ATCC 17616 PL	58697		Bacteria	Proteobacteria	7008626	7008602
Burkholderia phenoliruptrix BR3459a	176370	174166	Bacteria	Proteobacteria	7651134	7651110
Burkholderia phymatum STM815	58699	17409	Bacteria	Proteobacteria	8676566	8676542
Burkholderia phytofirmans PsJN	58729	17463	Bacteria	Proteobacteria	8214661	8214637
Burkholderia pseudomallei 1026b	162511	52063	Bacteria	Proteobacteria	7231417	7231393
Burkholderia pseudomallei 1106a	58515	16182	Bacteria	Proteobacteria	7089251	7089227
Burkholderia pseudomallei 1710b	58391	13954	Bacteria	Proteobacteria	7308056	7308032
Burkholderia pseudomallei 668	58389	13953	Bacteria	Proteobacteria	7040405	7040381
Burkholderia pseudomallei BPC006	174460	172945	Bacteria	Proteobacteria	7155063	7155039
Burkholderia pseudomallei K96243	57733	178	Bacteria	Proteobacteria	7247549	7247525
Burkholderia pseudomallei MSHR305	213227	203336	Bacteria	Proteobacteria	7428074	7428050
Burkholderia pseudomallei MSHR346	55259		Bacteria	Proteobacteria	4098577	4098553
Burkholderia pseudomallei NCTC 13179	226109	177186	Bacteria	Proteobacteria	7337159	7337135
Burkholderia rhizoxinica HKI 454	60487	51915	Bacteria	Proteobacteria	3750141	3750117
Burkholderia RPE64	205541	205117	Bacteria	Proteobacteria	6964492	6964468
Burkholderia thailandensis E264	58081	10774	Bacteria	Proteobacteria	6723974	6723950
Burkholderia thailandensis MSMB121	201037	178701	Bacteria	Proteobacteria	6731381	6731357
Burkholderia vietnamiensis G4	58075	10696	Bacteria	Proteobacteria	8391078	8391054
Burkholderia xenovorans LB400	57823	254	Bacteria	Proteobacteria	9731141	9731117
Burkholderia YI23	81081	74517	Bacteria	Proteobacteria	8896417	8896393
butyrate producing bacterium SM4 1	197180	45955	Bacteria	Firmicutes	3108860	3108836
butyrate producing bacterium SS3 4	197159	39155	Bacteria	Firmicutes	3601021	3600997
butyrate producing bacterium SSC 2	197181	45957	Bacteria	Firmicutes	3114789	3114765
Butyrivibrio fibrisolvens	197155	39147	Bacteria	Firmicutes	3164380	3164356
Butyrivibrio proteoclasticus B316	51489	29153	Bacteria	Firmicutes	4404890	4404866
Caldicellulosiruptor bescii DSM 6725	59201	29407	Bacteria	Firmicutes	2931665	2931641
Caldicellulosiruptor hydrothermalis 108	60157	40831	Bacteria	Firmicutes	2770677	2770653
Caldicellulosiruptor kristjanssonii 177R1B	60393	41727	Bacteria	Firmicutes	2802445	2802421
Caldicellulosiruptor kronotskyensis 2002	60491	52409	Bacteria	Firmicutes	2843786	2843762
Caldicellulosiruptor lactoaceticus 6A	60575	40219	Bacteria	Firmicutes	2674810	2674786
Caldicellulosiruptor obsidiansis OB47	51501	40355	Bacteria	Firmicutes	2532344	2532320
Caldicellulosiruptor owensensis OL	60165	40833	Bacteria	Firmicutes	2428904	2428880
Caldicellulosiruptor saccharolyticus DSM 8903	58289	13466	Bacteria	Firmicutes	2970276	2970252
Caldilinea aerophila DSM 14535 NBRC 104270	158165	82989	Bacteria	Chloroflexi	5144874	5144850
Caldisericum exile AZM16c01	158173	41615	Bacteria	Caldiserica	1558104	1558080
Caldisphaera lagunensis DSM 15908	183486	70815	Archaea	Crenarchaeota	1546847	1546823
Calditerrivibrio nitroreducens DSM 19672	60821	49523	Bacteria	Deferribacteres	2216554	2216530
Caldivirga maquilingensis IC 167	58711	17421	Archaea	Crenarchaeota	2077568	2077544
Calothrix PCC 6303	183109	158041	Bacteria	Cyanobacteria	6960396	6960372
Calothrix PCC 7507	182930	158683	Bacteria	Cyanobacteria	7023216	7023192
Campylobacter 03 427	226993	177177	Bacteria	Proteobacteria	1775481	1775457
Campylobacter coli 15 537360	226113	211871	Bacteria	Proteobacteria	1685022	1684998
Campylobacter coli 76339	217050		Bacteria	Proteobacteria	1584487	1584463
Campylobacter coli CVM N29710	219322	184035	Bacteria	Proteobacteria	1732058	1732034
Campylobacter concisus 13826	58667	17159	Bacteria	Proteobacteria	2099416	2099392
Campylobacter curvus 525 92	58669	17161	Bacteria	Proteobacteria	1971265	1971241
Campylobacter fetus 82 40	58545	16293	Bacteria	Proteobacteria	1773616	1773592
Campylobacter hominis ATCC BAA-381	58981	20083	Bacteria	Proteobacteria	1714953	1714929
Campylobacter jejuni 00 2425	219359	211797	Bacteria	Proteobacteria	1718981	1718957
Campylobacter jejuni 00 2426	219324	213841	Bacteria	Proteobacteria	1615144	1615120
Campylobacter jejuni 00 2538	219325	213842	Bacteria	Proteobacteria	1664793	1664769
Campylobacter jejuni 00 2544	219326	214465	Bacteria	Proteobacteria	1710058	1710034
Campylobacter jejuni 4031	222817		Bacteria	Proteobacteria	1669330	1669306
Campylobacter jejuni 81 176	58503	16135	Bacteria	Proteobacteria	1699055	1699031
Campylobacter jejuni 81116	58771	17953	Bacteria	Proteobacteria	1628116	1628092
Campylobacter jejuni doylei 269 97	58671	17163	Bacteria	Proteobacteria	1845107	1845083
Campylobacter jejuni IA3902	159531	28907	Bacteria	Proteobacteria	1672221	1672197
Campylobacter jejuni ICDCCJ07001	61249	47949	Bacteria	Proteobacteria	1708926	1708902
Campylobacter jejuni M1	159535	38041	Bacteria	Proteobacteria	1616649	1616625
Campylobacter jejuni NCTC 11168 ATCC 700819	57587	8	Bacteria	Proteobacteria	1641482	1641458
Campylobacter jejuni NCTC 11168 BN148	174152	173347	Bacteria	Proteobacteria	1641482	1641458
Campylobacter jejuni PT14	176499	168989	Bacteria	Proteobacteria	1635253	1635229
Campylobacter jejuni RM1221	57899	303	Bacteria	Proteobacteria	1777832	1777808
Campylobacter jejuni S3	159533	45947	Bacteria	Proteobacteria	1724588	1724564
Campylobacter lari RM2100	58115	12517	Bacteria	Proteobacteria	1571663	1571639
candidate division SR1 bacterium RAAC1 SR1 1	230714		Bacteria	candidate division SR1	1177761	1177737
candidate division WWE3 bacterium RAAC2 WWE3 1	230713		Bacteria	candidate division WWE3	878110	878086
Candidatus Accumulibacter phosphatis clade IIA UW 1	59207	29435	Bacteria	Proteobacteria	5306137	5306113
Candidatus Amoebophilus asiaticus 5a2	58963	19981	Bacteria	Bacteroidetes	1884365	1884341
Candidatus Arthromitus SFB mouse Japan	71379	66727	Bacteria	Firmicutes	1620006	1619982
Candidatus Arthromitus SFB mouse Yit	159517	67835	Bacteria	Firmicutes	1586398	1586374
Candidatus Arthromitus SFB rat Yit	73425	67837	Bacteria	Firmicutes	1515557	1515533
Candidatus Azobacteroides pseudotrichonymphae genomovar CFP2	59163	29025	Bacteria	Bacteroidetes	1224924	1224900
Candidatus Blochmannia chromaiodes 640	185308	176942	Bacteria	Proteobacteria	791220	791196
Candidatus Blochmannia floridanus	57999	443	Bacteria	Proteobacteria	705558	705534
Candidatus Blochmannia pennsylvanicus BPEN	58329	13875	Bacteria	Proteobacteria	791655	791631
Candidatus Blochmannia vafer BVAF	62083	50045	Bacteria	Proteobacteria	722586	722562
Candidatus Caldiarchaeum subterraneum	227223		Archaea	Thaumarchaeota	1680939	1680915
Candidatus Carsonella ruddii CE isolate Thao2000	172732	165179	Bacteria	Proteobacteria	162590	162566
Candidatus Carsonella ruddii CS isolate Thao2000	172733	165183	Bacteria	Proteobacteria	162505	162481
Candidatus Carsonella ruddii DC	213383	39871	Bacteria	Proteobacteria	174015	173991
Candidatus Carsonella ruddii HC isolate Thao2000	172734	165187	Bacteria	Proteobacteria	166164	166140
Candidatus Carsonella ruddii HT isolate Thao2000	172735	165189	Bacteria	Proteobacteria	157544	157520
Candidatus Carsonella ruddii PC isolate NHV	172736	165191	Bacteria	Proteobacteria	159924	159900
Candidatus Carsonella ruddii PV	58773	17977	Bacteria	Proteobacteria	159663	159639
Candidatus Chloracidobacterium thermophilum B	73587	62457	Bacteria	Acidobacteria	3695374	3695350
Candidatus Cloacamonas acidaminovorans Evry	62959		Bacteria	Cloacimonetes	4493642	4493618
Candidatus Desulforudis audaxviator MP104C	59067	21047	Bacteria	Firmicutes	2349477	2349453
Candidatus Hamiltonella defensa 5AT Acyrthosiphon pisum	59289	31259	Bacteria	Proteobacteria	2169365	2169341
Candidatus Hodgkinia cicadicola Dsem	59311	32135	Bacteria	Proteobacteria	143796	143772
Candidatus Kinetoplastibacterium blastocrithidii ex Strigomonas culicis	183629		Bacteria	Proteobacteria	820038	820014
Candidatus Kinetoplastibacterium blastocrithidii TCC012E	189752	169070	Bacteria	Proteobacteria	820030	820006
Candidatus Kinetoplastibacterium crithidii ex Angomonas deanei ATCC 30255	183630	168418	Bacteria	Proteobacteria	821814	821790
Candidatus Kinetoplastibacterium crithidii TCC036E	189749	169066	Bacteria	Proteobacteria	821931	821907
Candidatus Kinetoplastibacterium desouzaii TCC079E	189750	169067	Bacteria	Proteobacteria	833126	833102
Candidatus Kinetoplastibacterium galatii TCC219	189751	169069	Bacteria	Proteobacteria	822141	822117
Candidatus Kinetoplastibacterium oncopeltii TCC290E	189840	169068	Bacteria	Proteobacteria	810173	810149
Candidatus Korarchaeum cryptofilum OPF8	58601	16525	Archaea	Korarchaeota	1590758	1590734
Candidatus Koribacter versatilis Ellin345	58479	15771	Bacteria	Acidobacteria	5650369	5650345
Candidatus Liberibacter americanus Sao Paulo	227424	181147	Bacteria	Proteobacteria	1195202	1195178
Candidatus Liberibacter asiaticus gxpsy	193764	158395	Bacteria	Proteobacteria	1268238	1268214
Candidatus Liberibacter asiaticus psy62	59227	29835	Bacteria	Proteobacteria	1227329	1227305
Candidatus Liberibacter solanacearum CLso ZC1	61245	39273	Bacteria	Proteobacteria	1258279	1258255
Candidatus Methylomirabilis oxyfera	161981		Bacteria	candidate division NC10	2752855	2752831
Candidatus Midichloria mitochondrii IricVA	68687	42125	Bacteria	Proteobacteria	1183733	1183709
Candidatus Moranella endobia PCIT	68739	53213	Bacteria	Proteobacteria	538295	538271
Candidatus Moranella endobia PCVAL	197215	175680	Bacteria	Proteobacteria	538204	538180
Candidatus Mycoplasma haemolamae Purdue	171259	68151	Bacteria	Tenericutes	756846	756822
Candidatus Mycoplasma haemominutum Birmingham 1	197195	76933	Bacteria	Tenericutes	513881	513857
Candidatus Nasuia deltocephalinicola NAS ALF	214084	206993	Bacteria	Proteobacteria	112092	112068
Candidatus Nitrosopumilus AR2	176130	174388	Archaea	Thaumarchaeota	1690906	1690882
Candidatus Nitrosopumilus koreensis AR1	176129	174387	Archaea	Thaumarchaeota	1639965	1639941
Candidatus Nitrososphaera gargensis Ga9 2	176707	60505	Archaea	Thaumarchaeota	2833869	2833845
Candidatus Nitrospira defluvii	51175	46433	Bacteria	Nitrospirae	4317084	4317060
Candidatus Pelagibacter IMCC9063	66305	62303	Bacteria	Proteobacteria	1284728	1284704
Candidatus Pelagibacter ubique HTCC1062	58401	13989	Bacteria	Proteobacteria	1308760	1308736
Candidatus Phytoplasma australiense	61641	29469	Bacteria	Tenericutes	879960	879936
Candidatus Phytoplasma mali	59087	25335	Bacteria	Tenericutes	601944	601920
Candidatus Phytoplasma solani 284 09	225030	223368	Bacteria	Tenericutes	570239	570215
Candidatus Portiera aleyrodidarum BT B	173859	169905	Bacteria	Proteobacteria	358243	358219
Candidatus Portiera aleyrodidarum BT B HRs	176373	175094	Bacteria	Proteobacteria	351659	351635
Candidatus Portiera aleyrodidarum BT QVLC	175570	174845	Bacteria	Proteobacteria	357473	357449
Candidatus Portiera aleyrodidarum BT QVLC CHI	176374		Bacteria	Proteobacteria	350929	350905
Candidatus Portiera aleyrodidarum TV	195460	190632	Bacteria	Proteobacteria	280664	280640
Candidatus Protochlamydia amoebophila UWE25	58079		Bacteria	Chlamydiae	2414466	2414442
Candidatus Puniceispirillum marinum IMCC1322	47081	28081	Bacteria	Proteobacteria	2753528	2753504
Candidatus Rickettsia amblyommii GAT 30V	156845	75043	Bacteria	Proteobacteria	1480888	1480864
Candidatus Riesia pediculicola USDA	46841	29065	Bacteria	Proteobacteria	582129	582105
Candidatus Ruthia magnifica Cm Calyptogena magnifica	58645	16841	Bacteria	Proteobacteria	1160783	1160759
Candidatus Saccharibacteria bacterium RAAC3 TM7 1	230715		Bacteria	Candidatus Saccharibacteria	845465	845441
Candidatus Saccharobacterium alaburgensis	203361	201542	Bacteria	Candidatus Saccharibacteria	1013782	1013758
Candidatus Solibacter usitatus Ellin6076	58139	12638	Bacteria	Acidobacteria	9965641	9965617
Candidatus Sulcia muelleri CARI	52535	43087	Bacteria	Bacteroidetes	276512	276488
Candidatus Sulcia muelleri DMIN	47075	37785	Bacteria	Bacteroidetes	243934	243910
Candidatus Sulcia muelleri GWSS	58943	19617	Bacteria	Bacteroidetes	245531	245507
Candidatus Sulcia muelleri SMDSEM	59393	33829	Bacteria	Bacteroidetes	276985	276961
Candidatus Sulcia muelleri Sulcia ALF	214083	206992	Bacteria	Bacteroidetes	190734	190710
Candidatus Tremblaya phenacola PAVE	209173	182905	Bacteria	Proteobacteria	171502	171478
Candidatus Tremblaya princeps PCIT	68741	53211	Bacteria	Proteobacteria	138928	138904
Candidatus Tremblaya princeps PCVAL	159519	68831	Bacteria	Proteobacteria	138932	138908
Candidatus Uzinura diaspidicola ASNER	186740	81015	Bacteria	Bacteroidetes	263432	263408
Candidatus Vesicomyosocius okutanii HA	59427	18267	Bacteria	Proteobacteria	1022155	1022131
Candidatus Zinderia insecticola CARI	52459	51243	Bacteria	Proteobacteria	208565	208541
Capnocytophaga canimorsus Cc5	70727	50199	Bacteria	Bacteroidetes	2571407	2571383
Capnocytophaga ochracea DSM 7271	59197	29403	Bacteria	Bacteroidetes	2612926	2612902
Carboxydothermus hydrogenoformans Z 2901	57821	253	Bacteria	Firmicutes	2401521	2401497
Cardinium endosymbiont cEper1 of Encarsia pergandiella	175524	66421	Bacteria	Bacteroidetes	944932	944908
Carnobacterium 17 4	65789	60607	Bacteria	Firmicutes	2685401	2685377
Carnobacterium maltaromaticum LMA28	179370		Bacteria	Firmicutes	3650417	3650393
Carnobacterium WN1359	225603	222287	Bacteria	Firmicutes	2497121	2497097
Catenulispora acidiphila DSM 44928	59077	21085	Bacteria	Actinobacteria	10467783	10467759
Caulobacter crescentus CB15	57891	298	Bacteria	Proteobacteria	4016948	4016924
Caulobacter crescentus NA1000	59307	32027	Bacteria	Proteobacteria	4042930	4042906
Caulobacter K31	58551	16306	Bacteria	Proteobacteria	5889402	5889378
Caulobacter segnis ATCC 21756	41709	37277	Bacteria	Proteobacteria	4655623	4655599
Cellulomonas fimi ATCC 484	66779	33691	Bacteria	Actinobacteria	4266345	4266321
Cellulomonas flavigena DSM 20109	48821	19707	Bacteria	Actinobacteria	4123180	4123156
Cellulophaga algicola DSM 14237	62159	41529	Bacteria	Bacteroidetes	4888354	4888330
Cellulophaga lytica DSM 7489	63401	50743	Bacteria	Bacteroidetes	3765937	3765913
Cellvibrio gilvus ATCC 13127	68143	33853	Bacteria	Actinobacteria	3526442	3526418
Cellvibrio japonicus Ueda107	59139	28329	Bacteria	Proteobacteria	4576574	4576550
Cenarchaeum symbiosum A	61411		Archaea	Thaumarchaeota	2045087	2045063
Chamaesiphon minutus PCC 6605	183005	158825	Bacteria	Cyanobacteria	6761768	6761744
Chelativorans BNC1	58069		Bacteria	Proteobacteria	4935189	4935165
Chitinophaga pinensis DSM 2588	59113	27951	Bacteria	Bacteroidetes	9127348	9127324
Chlamydia muridarum Nigg	57785	229	Bacteria	Chlamydiae	1080453	1080429
Chlamydia pecorum P787	221292	175547	Bacteria	Chlamydiae	1106410	1106386
Chlamydia pecorum PV3056 3	221290	175545	Bacteria	Chlamydiae	1104553	1104529
Chlamydia pecorum W73	221291	175546	Bacteria	Chlamydiae	1106535	1106511
Chlamydia psittaci 01DC12	179070	177690	Bacteria	Chlamydiae	1178566	1178542
Chlamydia psittaci 84 55	175571	171856	Bacteria	Chlamydiae	1179553	1179529
Chlamydia psittaci CP3	175578	172450	Bacteria	Chlamydiae	1175704	1175680
Chlamydia psittaci GR9	175572	171913	Bacteria	Chlamydiae	1147153	1147129
Chlamydia psittaci M56	175576	171917	Bacteria	Chlamydiae	1168940	1168916
Chlamydia psittaci MN	175573	171914	Bacteria	Chlamydiae	1175983	1175959
Chlamydia psittaci NJ1	175579	172451	Bacteria	Chlamydiae	1168988	1168964
Chlamydia psittaci VS225	175574	171915	Bacteria	Chlamydiae	1164940	1164916
Chlamydia psittaci WC	175577	171918	Bacteria	Chlamydiae	1179820	1179796
Chlamydia psittaci WS RT E30	175575	171916	Bacteria	Chlamydiae	1148344	1148320
Chlamydia trachomatis 434 Bu	61633	28583	Bacteria	Chlamydiae	1038843	1038819
Chlamydia trachomatis A 363	196769	71065	Bacteria	Chlamydiae	1051530	1051506
Chlamydia trachomatis A 5291	196770	71067	Bacteria	Chlamydiae	1051527	1051503
Chlamydia trachomatis A 7249	196771	71069	Bacteria	Chlamydiae	1051881	1051857
Chlamydia trachomatis A HAR-13	58333	13885	Bacteria	Chlamydiae	1051971	1051947
Chlamydia trachomatis A2497	159993	53575	Bacteria	Chlamydiae	1051808	1051784
Chlamydia trachomatis A2497 ser A	159863	32651	Bacteria	Chlamydiae	1044326	1044302
Chlamydia trachomatis B Jali20 OT	59351	32655	Bacteria	Chlamydiae	1044353	1044329
Chlamydia trachomatis B TZ1A828 OT	59349	32653	Bacteria	Chlamydiae	1044283	1044259
Chlamydia trachomatis C TW 3	232251	230246	Bacteria	Chlamydiae	1051057	1051033
Chlamydia trachomatis D EC	159881	48087	Bacteria	Chlamydiae	1050017	1049993
Chlamydia trachomatis D LC	159879	48089	Bacteria	Chlamydiae	1050015	1049991
Chlamydia trachomatis D SotonD1	196772	71071	Bacteria	Chlamydiae	1050080	1050056
Chlamydia trachomatis D SotonD5	196773		Bacteria	Chlamydiae	1049634	1049610
Chlamydia trachomatis D SotonD6	196774	71075	Bacteria	Chlamydiae	1050055	1050031
Chlamydia trachomatis D UW 3 CX	57637	45	Bacteria	Chlamydiae	1042520	1042496
Chlamydia trachomatis E 11023	161369	43141	Bacteria	Chlamydiae	1043026	1043002
Chlamydia trachomatis E 150	161403	43143	Bacteria	Chlamydiae	1042997	1042973
Chlamydia trachomatis E Bour	196775	71077	Bacteria	Chlamydiae	1050093	1050069
Chlamydia trachomatis E C599	222812	74569	Bacteria	Chlamydiae	1042627	1042603
Chlamydia trachomatis E SotonE4	196776	71081	Bacteria	Chlamydiae	1050129	1050105
Chlamydia trachomatis E SotonE8	196777	71083	Bacteria	Chlamydiae	1056316	1056292
Chlamydia trachomatis E SW3	167483	71079	Bacteria	Chlamydiae	1050407	1050383
Chlamydia trachomatis F SotonF3	196778	71089	Bacteria	Chlamydiae	1050284	1050260
Chlamydia trachomatis F SW4	167484	71085	Bacteria	Chlamydiae	1050231	1050207
Chlamydia trachomatis F SW5	167485	71087	Bacteria	Chlamydiae	1050216	1050192
Chlamydia trachomatis F SWFPminus	222813	74571	Bacteria	Chlamydiae	1042732	1042708
Chlamydia trachomatis G 11074	161409	43149	Bacteria	Chlamydiae	1042876	1042852
Chlamydia trachomatis G 11222	161361	43147	Bacteria	Chlamydiae	1042355	1042331
Chlamydia trachomatis G 9301	161377	45851	Bacteria	Chlamydiae	1042812	1042788
Chlamydia trachomatis G 9768	161353	43145	Bacteria	Chlamydiae	1042811	1042787
Chlamydia trachomatis G SotonG1	196779	71091	Bacteria	Chlamydiae	1049644	1049620
Chlamydia trachomatis Ia SotonIa1	196780	71093	Bacteria	Chlamydiae	1050132	1050108
Chlamydia trachomatis Ia SotonIa3	196781	71095	Bacteria	Chlamydiae	1050285	1050261
Chlamydia trachomatis IU824	193712	179054	Bacteria	Chlamydiae	1050526	1050502
Chlamydia trachomatis IU888	193713	186494	Bacteria	Chlamydiae	1050526	1050502
Chlamydia trachomatis J 6276tet1	213394	53863	Bacteria	Chlamydiae	1080954	1080930
Chlamydia trachomatis K SotonK1	196782	71097	Bacteria	Chlamydiae	1049942	1049918
Chlamydia trachomatis L1 115	196784	71101	Bacteria	Chlamydiae	1046586	1046562
Chlamydia trachomatis L1 1322 p2	196800	71461	Bacteria	Chlamydiae	1046930	1046906
Chlamydia trachomatis L1 224	196785	71103	Bacteria	Chlamydiae	1046321	1046297
Chlamydia trachomatis L1 440 LN	196783	71099	Bacteria	Chlamydiae	1039262	1039238
Chlamydia trachomatis L2 25667R	196786	71105	Bacteria	Chlamydiae	1038840	1038816
Chlamydia trachomatis L2 434 Bu f	198644	182165	Bacteria	Chlamydiae	1046343	1046319
Chlamydia trachomatis L2 434 Bu i	198643	182150	Bacteria	Chlamydiae	1046343	1046319
Chlamydia trachomatis L2b 795	196791	71115	Bacteria	Chlamydiae	1046222	1046198
Chlamydia trachomatis L2b 8200 07	196787	71107	Bacteria	Chlamydiae	1046366	1046342
Chlamydia trachomatis L2b Ams1	196792	71117	Bacteria	Chlamydiae	1046381	1046357
Chlamydia trachomatis L2b Ams2	196793	71119	Bacteria	Chlamydiae	1046366	1046342
Chlamydia trachomatis L2b Ams3	196794	71121	Bacteria	Chlamydiae	1046220	1046196
Chlamydia trachomatis L2b Ams4	196795	71123	Bacteria	Chlamydiae	1046366	1046342
Chlamydia trachomatis L2b Ams5	196796	71125	Bacteria	Chlamydiae	1046350	1046326
Chlamydia trachomatis L2b Canada1	196798	71457	Bacteria	Chlamydiae	1046043	1046019
Chlamydia trachomatis L2b Canada2	196799	71459	Bacteria	Chlamydiae	1046248	1046224
Chlamydia trachomatis L2b CV204	196790	71113	Bacteria	Chlamydiae	1046383	1046359
Chlamydia trachomatis L2b LST	196789	71111	Bacteria	Chlamydiae	1046378	1046354
Chlamydia trachomatis L2b UCH 1 proctitis	61635	28585	Bacteria	Chlamydiae	1038864	1038840
Chlamydia trachomatis L2b UCH 2	196788	71109	Bacteria	Chlamydiae	1046339	1046315
Chlamydia trachomatis L2c	68843	47581	Bacteria	Chlamydiae	1038314	1038290
Chlamydia trachomatis L3 404 LN	196797	71127	Bacteria	Chlamydiae	1046674	1046650
Chlamydia trachomatis RC F 69	213385	53845	Bacteria	Chlamydiae	1046088	1046064
Chlamydia trachomatis RC F s 342	213391	53857	Bacteria	Chlamydiae	1083843	1083819
Chlamydia trachomatis RC F s 852	213387	53849	Bacteria	Chlamydiae	1083894	1083870
Chlamydia trachomatis RC J 943	213388	53851	Bacteria	Chlamydiae	1038798	1038774
Chlamydia trachomatis RC J 953	213389	53853	Bacteria	Chlamydiae	1038793	1038769
Chlamydia trachomatis RC J 966	213393	53861	Bacteria	Chlamydiae	1038840	1038816
Chlamydia trachomatis RC J 971	213395	66011	Bacteria	Chlamydiae	1038443	1038419
Chlamydia trachomatis RC J s 122	213392	53859	Bacteria	Chlamydiae	1061855	1061831
Chlamydia trachomatis RC L2 55	213396	66013	Bacteria	Chlamydiae	1038871	1038847
Chlamydia trachomatis RC L2 s 3	213390	53855	Bacteria	Chlamydiae	1046172	1046148
Chlamydia trachomatis RC L2 s 46	213386	53847	Bacteria	Chlamydiae	1038818	1038794
Chlamydia trachomatis Sweden2	161995	43167	Bacteria	Chlamydiae	1042840	1042816
Chlamydophila abortus S26 3	57963	355	Bacteria	Chlamydiae	1144378	1144354
Chlamydophila caviae GPIC	57783	228	Bacteria	Chlamydiae	1181358	1181334
Chlamydophila felis Fe C 56	57971	370	Bacteria	Chlamydiae	1173793	1173769
Chlamydophila pecorum E58	66295	62893	Bacteria	Chlamydiae	1106198	1106174
Chlamydophila pneumoniae AR39	57809	247	Bacteria	Chlamydiae	1234387	1234363
Chlamydophila pneumoniae CWL029	57811	248	Bacteria	Chlamydiae	1230231	1230207
Chlamydophila pneumoniae J138	57829	257	Bacteria	Chlamydiae	1226566	1226542
Chlamydophila pneumoniae LPCoLN	159529	17947	Bacteria	Chlamydiae	1248552	1248528
Chlamydophila pneumoniae TW 183	57997	420	Bacteria	Chlamydiae	1225936	1225912
Chlamydophila psittaci 01DC11	159527	66479	Bacteria	Chlamydiae	1172198	1172174
Chlamydophila psittaci 02DC15	159521	66481	Bacteria	Chlamydiae	1172183	1172159
Chlamydophila psittaci 08DC60	159525	66485	Bacteria	Chlamydiae	1172033	1172009
Chlamydophila psittaci 6BC	159845	62889	Bacteria	Chlamydiae	1179222	1179198
Chlamydophila psittaci 6BC PL	63621		Bacteria	Chlamydiae	1179215	1179191
Chlamydophila psittaci C19 98	159523	66483	Bacteria	Chlamydiae	1169375	1169351
Chlamydophila psittaci Mat116	189026	28637	Bacteria	Chlamydiae	1163363	1163339
Chlamydophila psittaci RD1	162063	60445	Bacteria	Chlamydiae	1171631	1171607
Chlorobaculum parvum NCIB 8327	59185	29213	Bacteria	Chlorobi	2289250	2289226
Chlorobium chlorochromatii CaD3	58375	13921	Bacteria	Chlorobi	2572080	2572056
Chlorobium limicola DSM 245	58127	12606	Bacteria	Chlorobi	2763182	2763158
Chlorobium luteolum DSM 273	58175	13012	Bacteria	Chlorobi	2364843	2364819
Chlorobium phaeobacteroides BS1	58131	12608	Bacteria	Chlorobi	2736404	2736380
Chlorobium phaeobacteroides DSM 266	58133	12609	Bacteria	Chlorobi	3133903	3133879
Chlorobium phaeovibrioides DSM 265	58129	12607	Bacteria	Chlorobi	1966859	1966835
Chlorobium tepidum TLS	57897	302	Bacteria	Chlorobi	2154947	2154923
Chloroflexus aggregans DSM 9485	58621	16708	Bacteria	Chloroflexi	4684932	4684908
Chloroflexus aurantiacus J 10 fl	57657	59	Bacteria	Chloroflexi	5258542	5258518
Chloroflexus Y 400 fl	59085	21119	Bacteria	Chloroflexi	5268951	5268927
Chloroherpeton thalassium ATCC 35110	59187	29215	Bacteria	Chlorobi	3293457	3293433
Chromobacterium violaceum ATCC 12472	58001	444	Bacteria	Proteobacteria	4751081	4751057
Chromohalobacter salexigens DSM 3043	62921	12636	Bacteria	Proteobacteria	3696650	3696626
Chroococcidiopsis thermalis PCC 7203	183002	38119	Bacteria	Cyanobacteria	6689404	6689380
Chthonomonas calidirosea T49	208678	207044	Bacteria	Armatimonadetes	3437862	3437838
Citrobacter koseri ATCC BAA 895	58143	12716	Bacteria	Proteobacteria	4735360	4735336
Citrobacter rodentium ICC168	43089	34685	Bacteria	Proteobacteria	5444287	5444263
Clavibacter michiganensis NCPPB 382	61625	19643	Bacteria	Actinobacteria	3395240	3395216
Clavibacter michiganensis nebraskensis NCPPB 2581	195908	74519	Bacteria	Actinobacteria	3063597	3063573
Clavibacter michiganensis sepedonicus	61577	184	Bacteria	Actinobacteria	3403789	3403765
Clostridiales genomosp BVAB3 UPII9 5	46219	42555	Bacteria	Firmicutes	1809747	1809723
Clostridium acetobutylicum ATCC 824	57677	77	Bacteria	Firmicutes	4132882	4132858
Clostridium acetobutylicum DSM 1731	68293	63241	Bacteria	Firmicutes	4145584	4145560
Clostridium acetobutylicum EA 2018	159515	50455	Bacteria	Firmicutes	4132228	4132204
Clostridium acidurici 9a	176126	79221	Bacteria	Firmicutes	3108250	3108226
Clostridium autoethanogenum DSM 10061	225029	219420	Bacteria	Firmicutes	4352206	4352182
Clostridium beijerinckii NCIMB 8052	58137	12637	Bacteria	Firmicutes	6000633	6000609
Clostridium BNL1100	84307	81613	Bacteria	Firmicutes	4613748	4613724
Clostridium botulinum A ATCC 19397	58927	19517	Bacteria	Firmicutes	3863451	3863427
Clostridium botulinum A ATCC 3502	61579	193	Bacteria	Firmicutes	3903262	3903238
Clostridium botulinum A Hall	58931	19521	Bacteria	Firmicutes	3760561	3760537
Clostridium botulinum A2 Kyoto	59229	29859	Bacteria	Firmicutes	4155279	4155255
Clostridium botulinum A3 Loch Maree	59149	28507	Bacteria	Firmicutes	4259693	4259669
Clostridium botulinum B Eklund 17B	59159	28857	Bacteria	Firmicutes	3847971	3847947
Clostridium botulinum B1 Okra	59147	28505	Bacteria	Firmicutes	4107015	4106991
Clostridium botulinum Ba4 657	59173	29077	Bacteria	Firmicutes	4257772	4257748
Clostridium botulinum BKT015925	66203	60407	Bacteria	Firmicutes	3207598	3207574
Clostridium botulinum E3 Alaska E43	59157	28855	Bacteria	Firmicutes	3659645	3659621
Clostridium botulinum F 230613	159513	47575	Bacteria	Firmicutes	4010616	4010592
Clostridium botulinum F Langeland	58929	19519	Bacteria	Firmicutes	4012920	4012896
Clostridium botulinum H04402 065	162091	61511	Bacteria	Firmicutes	3919741	3919717
Clostridium cellulolyticum H10	58709	17419	Bacteria	Firmicutes	4068725	4068701
Clostridium cellulovorans 743B	51503	32609	Bacteria	Firmicutes	5262223	5262199
Clostridium cf saccharolyticum K10	197201	45855	Bacteria	Firmicutes	3769776	3769752
Clostridium clariflavum DSM 19732	82345	72805	Bacteria	Firmicutes	4897679	4897655
Clostridium difficile 2007855	158365	42471	Bacteria	Firmicutes	4179868	4179844
Clostridium difficile 630	57679	78	Bacteria	Firmicutes	4298135	4298111
Clostridium difficile ATCC 43255	197173	42473	Bacteria	Firmicutes	4178228	4178204
Clostridium difficile BI1	158363	42469	Bacteria	Firmicutes	4464703	4464679
Clostridium difficile CD196	41017	38037	Bacteria	Firmicutes	4110555	4110531
Clostridium difficile CF5	158359	42465	Bacteria	Firmicutes	4159518	4159494
Clostridium difficile M120	158361	42467	Bacteria	Firmicutes	4047730	4047706
Clostridium difficile M68	197172	42463	Bacteria	Firmicutes	4308326	4308302
Clostridium difficile R20291	40921	38039	Bacteria	Firmicutes	4191340	4191316
Clostridium kluyveri DSM 555	58885	19065	Bacteria	Firmicutes	4023802	4023778
Clostridium kluyveri NBRC 12016	59369	33271	Bacteria	Firmicutes	3955305	3955281
Clostridium lentocellum DSM 5427	49117	41511	Bacteria	Firmicutes	4714238	4714214
Clostridium ljungdahlii DSM 13528	50583	13492	Bacteria	Firmicutes	4630066	4630042
Clostridium novyi NT	58643	16820	Bacteria	Firmicutes	2547721	2547697
Clostridium pasteurianum BC1	201478	80	Bacteria	Firmicutes	5044102	5044078
Clostridium perfringens 13	57681	79	Bacteria	Firmicutes	3085742	3085718
Clostridium perfringens ATCC 13124	57901	304	Bacteria	Firmicutes	3256684	3256660
Clostridium perfringens SM101	58117	12521	Bacteria	Firmicutes	2960092	2960068
Clostridium phytofermentans ISDg	58519	16184	Bacteria	Firmicutes	4847595	4847571
Clostridium saccharobutylicum DSM 13864	223284	217481	Bacteria	Firmicutes	5107815	5107791
Clostridium saccharolyticum WM1	51419	42097	Bacteria	Firmicutes	4662872	4662848
Clostridium saccharoperbutylacetonicum ATCC 27021	189747	60605	Bacteria	Firmicutes	6666447	6666423
Clostridium stercorarium DSM 8532	195569	180992	Bacteria	Firmicutes	2970011	2969987
Clostridium stercorarium DSM 8532 GER	186819	181307	Bacteria	Firmicutes	2974380	2974356
Clostridium sticklandii DSM 519	59585	28575	Bacteria	Firmicutes	2715462	2715438
Clostridium SY8519	68705	67799	Bacteria	Firmicutes	2835738	2835714
Clostridium tetani 12124569	227214		Bacteria	Firmicutes	2865852	2865828
Clostridium tetani E88	57683	81	Bacteria	Firmicutes	2873335	2873311
Clostridium thermocellum ATCC 27405	57917	314	Bacteria	Firmicutes	3843302	3843278
Clostridium thermocellum DSM 1313	161989	41553	Bacteria	Firmicutes	3561620	3561596
Collimonas fungivorans Ter331	70793	65451	Bacteria	Proteobacteria	5186899	5186875
Colwellia psychrerythraea 34H	57855	275	Bacteria	Proteobacteria	5373181	5373157
Comamonadaceae bacterium CR	223378	61809	Bacteria	Proteobacteria	2991841	2991817
Comamonas testosteroni CNB 2	62961	29203	Bacteria	Proteobacteria	5464827	5464803
Conexibacter woesei DSM 14684	43467	20745	Bacteria	Actinobacteria	6359370	6359346
Coprococcus ART55 1	197176	45915	Bacteria	Firmicutes	3123008	3122984
Coprococcus catus GD 7	197174	45861	Bacteria	Firmicutes	3522705	3522681
Coprothermobacter proteolyticus DSM 5265	59253	30729	Bacteria	Firmicutes	1424913	1424889
Coraliomargarita akajimensis DSM 45221	47079	33365	Bacteria	Verrucomicrobia	3750772	3750748
Corallococcus coralloides DSM 2259	157997	82779	Bacteria	Proteobacteria	10080620	10080596
Coriobacterium glomerans PW2	65787	42699	Bacteria	Actinobacteria	2115682	2115658
Corynebacterium argentoratense DSM 44202	217419	209048	Bacteria	Actinobacteria	2031903	2031879
Corynebacterium aurimucosum ATCC 700975	59409	37279	Bacteria	Actinobacteria	2819228	2819204
Corynebacterium callunae DSM 20147	193714	190670	Bacteria	Actinobacteria	2928686	2928662
Corynebacterium diphtheriae 241	83607	42407	Bacteria	Actinobacteria	2426552	2426528
Corynebacterium diphtheriae 31A	84309	42399	Bacteria	Actinobacteria	2535347	2535323
Corynebacterium diphtheriae BH8	84311	42423	Bacteria	Actinobacteria	2485520	2485496
Corynebacterium diphtheriae C7 beta	84313	42401	Bacteria	Actinobacteria	2499190	2499166
Corynebacterium diphtheriae CDCE 8392	84295	42405	Bacteria	Actinobacteria	2433327	2433303
Corynebacterium diphtheriae HC01	84297	42409	Bacteria	Actinobacteria	2427150	2427126
Corynebacterium diphtheriae HC02	84317	42411	Bacteria	Actinobacteria	2468613	2468589
Corynebacterium diphtheriae HC03	84299	42415	Bacteria	Actinobacteria	2478365	2478341
Corynebacterium diphtheriae HC04	84301	42417	Bacteria	Actinobacteria	2484333	2484309
Corynebacterium diphtheriae INCA 402	83605	42419	Bacteria	Actinobacteria	2449072	2449048
Corynebacterium diphtheriae NCTC 13129	57691	87	Bacteria	Actinobacteria	2488636	2488612
Corynebacterium diphtheriae PW8	84303	42403	Bacteria	Actinobacteria	2530684	2530660
Corynebacterium diphtheriae VA01	84305	42421	Bacteria	Actinobacteria	2395442	2395418
Corynebacterium efficiens YS 314	62905	305	Bacteria	Actinobacteria	3219508	3219484
Corynebacterium glutamicum ATCC 13032	57905		Bacteria	Actinobacteria	3309402	3309378
Corynebacterium glutamicum ATCC 13032 IS45	61611		Bacteria	Actinobacteria	3282709	3282685
Corynebacterium glutamicum K051 ATCC 13032	193708	157367	Bacteria	Actinobacteria	3309401	3309377
Corynebacterium glutamicum MB001	214793	194154	Bacteria	Actinobacteria	3079254	3079230
Corynebacterium glutamicum R	58897	19193	Bacteria	Actinobacteria	3363301	3363277
Corynebacterium glutamicum SCgG1	207285	175236	Bacteria	Actinobacteria	3350621	3350597
Corynebacterium glutamicum SCgG2	207286	175241	Bacteria	Actinobacteria	3350620	3350596
Corynebacterium halotolerans YIM 70093 DSM 44683	189953	168616	Bacteria	Actinobacteria	3222010	3221986
Corynebacterium jeikeium K411	58399	13967	Bacteria	Actinobacteria	2476824	2476800
Corynebacterium kroppenstedtii DSM 44385	59411	38011	Bacteria	Actinobacteria	2446805	2446781
Corynebacterium maris DSM 45190	214081	172964	Bacteria	Actinobacteria	2833549	2833525
Corynebacterium pseudotuberculosis 1 06 A	159665	73235	Bacteria	Actinobacteria	2279119	2279095
Corynebacterium pseudotuberculosis 1002	159677	40687	Bacteria	Actinobacteria	2335114	2335090
Corynebacterium pseudotuberculosis 258	167260	157069	Bacteria	Actinobacteria	2314405	2314381
Corynebacterium pseudotuberculosis 267	162175	73515	Bacteria	Actinobacteria	2337629	2337605
Corynebacterium pseudotuberculosis 3 99 5	83609	73231	Bacteria	Actinobacteria	2337939	2337915
Corynebacterium pseudotuberculosis 31	162167	73223	Bacteria	Actinobacteria	2297011	2296987
Corynebacterium pseudotuberculosis 316	89381	71591	Bacteria	Actinobacteria	2310416	2310392
Corynebacterium pseudotuberculosis 42 02 A	159669	73233	Bacteria	Actinobacteria	2337607	2337583
Corynebacterium pseudotuberculosis C231	159675	40875	Bacteria	Actinobacteria	2328209	2328185
Corynebacterium pseudotuberculosis CIP 52 97	159667	61117	Bacteria	Actinobacteria	2320596	2320572
Corynebacterium pseudotuberculosis Cp162	168258	89445	Bacteria	Actinobacteria	2293465	2293441
Corynebacterium pseudotuberculosis FRC41	50585	48979	Bacteria	Actinobacteria	2337914	2337890
Corynebacterium pseudotuberculosis I19	159673	52845	Bacteria	Actinobacteria	2337731	2337707
Corynebacterium pseudotuberculosis P54B96	157909	77871	Bacteria	Actinobacteria	2337658	2337634
Corynebacterium pseudotuberculosis PAT10	159671	61115	Bacteria	Actinobacteria	2335324	2335300
Corynebacterium resistens DSM 45100	50555	39683	Bacteria	Actinobacteria	2601312	2601288
Corynebacterium terpenotabidum Y 11	210639	168617	Bacteria	Actinobacteria	2751234	2751210
Corynebacterium ulcerans 0102	169879	63647	Bacteria	Actinobacteria	2579189	2579165
Corynebacterium ulcerans 809	159659	61801	Bacteria	Actinobacteria	2502096	2502072
Corynebacterium ulcerans BR AD22	68291	61803	Bacteria	Actinobacteria	2606375	2606351
Corynebacterium urealyticum DSM 7109	61639	29211	Bacteria	Actinobacteria	2369220	2369196
Corynebacterium urealyticum DSM 7111	188688	183484	Bacteria	Actinobacteria	2316066	2316042
Corynebacterium variabile DSM 44702	62003	50001	Bacteria	Actinobacteria	3433008	3432984
Coxiella burnetii CbuG Q212	58893	19137	Bacteria	Proteobacteria	2008871	2008847
Coxiella burnetii CbuK Q154	58895	19139	Bacteria	Proteobacteria	2102382	2102358
Coxiella burnetii Dugway 5J108 111	58629	16721	Bacteria	Proteobacteria	2212939	2212915
Coxiella burnetii RSA 331	58637	16791	Bacteria	Proteobacteria	2053746	2053722
Coxiella burnetii RSA 493	57631	41	Bacteria	Proteobacteria	2032676	2032652
Crinalium epipsammum PCC 9333	183113	158835	Bacteria	Cyanobacteria	5620416	5620392
Croceibacter atlanticus HTCC2559	49661	13570	Bacteria	Bacteroidetes	2952963	2952939
Cronobacter sakazakii 45402	231516	217377	Bacteria	Proteobacteria	4559948	4559924
Cronobacter sakazakii ATCC BAA 894	58145	12720	Bacteria	Proteobacteria	4530780	4530756
Cronobacter sakazakii ES15	167045	81953	Bacteria	Proteobacteria	4268676	4268652
Cronobacter sakazakii Sp291	189241	62201	Bacteria	Proteobacteria	4518788	4518764
Cronobacter turicensis z3032	40821	39965	Bacteria	Proteobacteria	4599096	4599072
Cryptobacterium curtum DSM 15641	59041	20739	Bacteria	Actinobacteria	1617805	1617781
Cupriavidus metallidurans CH34	57815	250	Bacteria	Proteobacteria	6913356	6913332
Cupriavidus necator N 1	68689	67893	Bacteria	Proteobacteria	8480861	8480837
Cupriavidus taiwanensis LMG 19424	61615	15733	Bacteria	Proteobacteria	6476525	6476501
Cyanobacterium aponinum PCC 10605	183340	158691	Bacteria	Cyanobacteria	4176975	4176951
Cyanobacterium stanieri PCC 7202	183337	39697	Bacteria	Cyanobacteria	3163382	3163358
cyanobacterium UCYN A	43697	30917	Bacteria	Cyanobacteria	1443807	1443783
Cyanobium gracile PCC 6307	182931	158695	Bacteria	Cyanobacteria	3342365	3342341
Cyanothece ATCC 51142	59013	20319	Bacteria	Cyanobacteria	5460383	5460359
Cyanothece PCC 7424	59025	20479	Bacteria	Cyanobacteria	6554176	6554152
Cyanothece PCC 7425	59435	28337	Bacteria	Cyanobacteria	5786114	5786090
Cyanothece PCC 7822	52547	28535	Bacteria	Cyanobacteria	7841955	7841931
Cyanothece PCC 8801	59027	20503	Bacteria	Cyanobacteria	4787698	4787674
Cyanothece PCC 8802	59143	28339	Bacteria	Cyanobacteria	4803352	4803328
Cyclobacterium marinum DSM 745	71485	51773	Bacteria	Bacteroidetes	6221274	6221250
Cycloclasticus P1	176368	85601	Bacteria	Proteobacteria	2363216	2363192
Cycloclasticus zancles 7 ME	214092	201013	Bacteria	Proteobacteria	2655427	2655403
Cylindrospermum stagnale PCC 7417	183111	158809	Bacteria	Cyanobacteria	7610593	7610569
Cytophaga hutchinsonii ATCC 33406	57651	54	Bacteria	Bacteroidetes	4433219	4433195
Dactylococcopsis salina PCC 8305	183341	158703	Bacteria	Cyanobacteria	3781009	3780985
Dechloromonas aromatica RCB	58025	9635	Bacteria	Proteobacteria	4501105	4501081
Dechlorosoma suillum PS	81439	37693	Bacteria	Proteobacteria	3806981	3806957
Deferribacter desulfuricans SSM1	46653	37285	Bacteria	Deferribacteres	2542935	2542911
Dehalobacter 11DCA	177715	83115	Bacteria	Firmicutes	3069954	3069930
Dehalobacter CF	177714	80805	Bacteria	Firmicutes	3092049	3092025
Dehalococcoides BAV1	58477	15770	Bacteria	Chloroflexi	1341893	1341869
Dehalococcoides CBDB1	58413	15604	Bacteria	Chloroflexi	1395503	1395479
Dehalococcoides ethenogenes 195	57763	214	Bacteria	Chloroflexi	1469721	1469697
Dehalococcoides GT	42115	36645	Bacteria	Chloroflexi	1360155	1360131
Dehalococcoides mccartyi BTF08	190183	167310	Bacteria	Chloroflexi	1452336	1452312
Dehalococcoides mccartyi DCMB5	190184	167311	Bacteria	Chloroflexi	1431903	1431879
Dehalococcoides mccartyi GY50	230266	215679	Bacteria	Chloroflexi	1407419	1407395
Dehalococcoides VS	42393	18811	Bacteria	Chloroflexi	1413463	1413439
Dehalogenimonas lykanthroporepellens BL DC 9	48131	40221	Bacteria	Chloroflexi	1686511	1686487
Deinococcus deserti VCD115	58615	16691	Bacteria	Deinococcus-Thermus	3855333	3855309
Deinococcus geothermalis DSM 11300	58275	13423	Bacteria	Deinococcus-Thermus	3247021	3246997
Deinococcus gobiensis I 0	162509	46605	Bacteria	Deinococcus-Thermus	4406043	4406019
Deinococcus maricopensis DSM 21211	62225	43461	Bacteria	Deinococcus-Thermus	3498531	3498507
Deinococcus peraridilitoris DSM 19664	183485	61295	Bacteria	Deinococcus-Thermus	4513717	4513693
Deinococcus proteolyticus MRP	63399	41911	Bacteria	Deinococcus-Thermus	2886841	2886817
Deinococcus radiodurans R1	57665	65	Bacteria	Deinococcus-Thermus	3284160	3284136
Delftia acidovorans SPH 1	58703	17413	Bacteria	Proteobacteria	6767515	6767491
Delftia Cs1 4	67319	46303	Bacteria	Proteobacteria	6685843	6685819
delta proteobacterium BABL1	230716		Bacteria	Proteobacteria	1118423	1118399
Denitrovibrio acetiphilus DSM 12809	46657	29431	Bacteria	Deferribacteres	3222078	3222054
Desulfarculus baarsii DSM 2075	51371	37955	Bacteria	Proteobacteria	3655732	3655708
Desulfatibacillum alkenivorans AK 01	58913	19449	Bacteria	Proteobacteria	6517074	6517050
Desulfitobacterium dehalogenans ATCC 51507	82553	61181	Bacteria	Firmicutes	4321754	4321730
Desulfitobacterium dichloroeliminans LMG P 21439	82555	61519	Bacteria	Firmicutes	3624450	3624426
Desulfitobacterium hafniense DCB 2	57749	205	Bacteria	Firmicutes	5279135	5279111
Desulfitobacterium hafniense Y51	58605	16639	Bacteria	Firmicutes	5727535	5727511
Desulfobacca acetoxidans DSM 11109	65785	51777	Bacteria	Proteobacteria	3282537	3282513
Desulfobacterium autotrophicum HRM2	59061	20931	Bacteria	Proteobacteria	5657784	5657760
Desulfobacula toluolica Tol2	175777	38433	Bacteria	Proteobacteria	5197906	5197882
Desulfobulbus propionicus DSM 2032	62265	32993	Bacteria	Proteobacteria	3851870	3851846
Desulfocapsa sulfexigens DSM 10523	189952	91121	Bacteria	Proteobacteria	4023514	4023490
Desulfococcus oleovorans Hxd3	58777	18007	Bacteria	Proteobacteria	3944168	3944144
Desulfohalobium retbaense DSM 5692	59183	29199	Bacteria	Proteobacteria	2909569	2909545
Desulfomicrobium baculatum DSM 4028	59217	29527	Bacteria	Proteobacteria	3942658	3942634
Desulfomonile tiedjei DSM 6799	168320	43133	Bacteria	Proteobacteria	6527029	6527005
Desulfosporosinus acidiphilus SJ4	156759	61821	Bacteria	Firmicutes	4991184	4991160
Desulfosporosinus meridiei DSM 13257	75097	62669	Bacteria	Firmicutes	4873568	4873544
Desulfosporosinus orientis DSM 765	82939	66191	Bacteria	Firmicutes	5863082	5863058
Desulfotalea psychrophila LSv54	58153	12751	Bacteria	Proteobacteria	3659637	3659613
Desulfotomaculum acetoxidans DSM 771	59109	27947	Bacteria	Firmicutes	4545625	4545601
Desulfotomaculum carboxydivorans CO 1 SRB	67317	50757	Bacteria	Firmicutes	2892256	2892232
Desulfotomaculum gibsoniae DSM 7213	76945	59873	Bacteria	Firmicutes	4855530	4855506
Desulfotomaculum kuznetsovii DSM 6115	67357	48313	Bacteria	Firmicutes	3601387	3601363
Desulfotomaculum reducens MI 1	58277	13424	Bacteria	Firmicutes	3608105	3608081
Desulfotomaculum ruminis DSM 2154	67507	47605	Bacteria	Firmicutes	3969015	3968991
Desulfovibrio aespoeensis Aspo 2	42613	37869	Bacteria	Proteobacteria	3629110	3629086
Desulfovibrio africanus Walvis Bay	66847	52831	Bacteria	Proteobacteria	4200535	4200511
Desulfovibrio alaskensis G20	57941	329	Bacteria	Proteobacteria	3730233	3730209
Desulfovibrio desulfuricans ATCC 27774	59213	29493	Bacteria	Proteobacteria	2873438	2873414
Desulfovibrio desulfuricans ND132	63159	37769	Bacteria	Proteobacteria	3858581	3858557
Desulfovibrio gigas DSM 1382	221293	205164	Bacteria	Proteobacteria	3796024	3796000
Desulfovibrio hydrothermalis AM13 DSM 14728	184831	184397	Bacteria	Proteobacteria	7416728	7416704
Desulfovibrio magneticus RS 1	59309	32105	Bacteria	Proteobacteria	5315623	5315599
Desulfovibrio piezophilus C1TLV30	190704	189945	Bacteria	Proteobacteria	3646099	3646075
Desulfovibrio salexigens DSM 2638	59223	29541	Bacteria	Proteobacteria	4289848	4289824
Desulfovibrio vulgaris DP4	58679	17227	Bacteria	Proteobacteria	3661393	3661369
Desulfovibrio vulgaris Hildenborough	57645	51	Bacteria	Proteobacteria	3773161	3773137
Desulfovibrio vulgaris Miyazaki F	59089	27731	Bacteria	Proteobacteria	4040305	4040281
Desulfovibrio vulgaris RCH1	161961	32603	Bacteria	Proteobacteria	3734359	3734335
Desulfurispirillum indicum S5	45897	38575	Bacteria	Chrysiogenetes	2928378	2928354
Desulfurivibrio alkaliphilus AHT2	49487	33629	Bacteria	Proteobacteria	3097764	3097740
Desulfurobacterium thermolithotrophum DSM 11699	63405	51497	Bacteria	Aquificae	1541969	1541945
Desulfurococcus fermentans DSM 16532	75119	49401	Archaea	Crenarchaeota	1384117	1384093
Desulfurococcus kamchatkensis 1221n	59133	28141	Archaea	Crenarchaeota	1365224	1365200
Desulfurococcus mucosus DSM 2162	62227	48641	Archaea	Crenarchaeota	1314640	1314616
Dichelobacter nodosus VCS1703A	57643	50	Bacteria	Proteobacteria	1389351	1389327
Dickeya dadantii 3937	52537	30	Bacteria	Proteobacteria	4922803	4922779
Dickeya dadantii Ech586	42519	33667	Bacteria	Proteobacteria	4818395	4818371
Dickeya dadantii Ech703	59363	33069	Bacteria	Proteobacteria	4679451	4679427
Dickeya zeae Ech1591	59297	31295	Bacteria	Proteobacteria	4813855	4813831
Dictyoglomus thermophilum H 6 12	59439	30731	Bacteria	Dictyoglomi	1959988	1959964
Dictyoglomus turgidum DSM 6724	59177	29175	Bacteria	Dictyoglomi	1855561	1855537
Dinoroseobacter shibae DFL 12	58707	17417	Bacteria	Proteobacteria	4417874	4417850
Dyadobacter fermentans DSM 18053	59049	20829	Bacteria	Bacteroidetes	6967791	6967767
Echinicola vietnamensis DSM 17526	184076	65035	Bacteria	Bacteroidetes	5608041	5608017
Ectothiorhodospiraceae bacterium M19 40	199898	179191	Bacteria	Proteobacteria	1739488	1739464
Edwardsiella ictaluri 93 146	59403	34853	Bacteria	Proteobacteria	3812302	3812278
Edwardsiella tarda C07 087	193773	187997	Bacteria	Proteobacteria	3857041	3857017
Edwardsiella tarda EIB202	41819	28539	Bacteria	Proteobacteria	3804168	3804144
Edwardsiella tarda FL6 60	159657	45969	Bacteria	Proteobacteria	3728803	3728779
Eggerthella lenta DSM 2243	59079	21093	Bacteria	Actinobacteria	3632261	3632237
Eggerthella YY7918	68707	67615	Bacteria	Actinobacteria	3123672	3123648
Ehrlichia canis Jake	58071	10694	Bacteria	Proteobacteria	1315031	1315007
Ehrlichia chaffeensis Arkansas	57933	325	Bacteria	Proteobacteria	1176249	1176225
Ehrlichia muris AS145	232250	228704	Bacteria	Proteobacteria	1196718	1196694
Ehrlichia ruminantium Gardel	58245	13356	Bacteria	Proteobacteria	1499921	1499897
Ehrlichia ruminantium str. Welgevonden CIRAD	58243	13355	Bacteria	Proteobacteria	1512978	1512954
Ehrlichia ruminantium Welgevonden	58013	9614	Bacteria	Proteobacteria	1516356	1516332
Elusimicrobium minutum Pei191	58949	19701	Bacteria	Elusimicrobia	1643563	1643539
Emticicia oligotrophica DSM 17448	177079	60431	Bacteria	Bacteroidetes	5220367	5220343
Enterobacter 638	58727	17461	Bacteria	Proteobacteria	4676463	4676439
Enterobacter aerogenes EA1509E	187411	61107	Bacteria	Proteobacteria	5591108	5591084
Enterobacter aerogenes KCTC 2190	68103	66537	Bacteria	Proteobacteria	5280351	5280327
Enterobacter asburiae LF7a	72793	41509	Bacteria	Proteobacteria	5012135	5012111
Enterobacter cloacae ATCC 13047	48363	45793	Bacteria	Proteobacteria	5598799	5598775
Enterobacter cloacae dissolvens SDM	168997	74737	Bacteria	Proteobacteria	4968249	4968225
Enterobacter cloacae EcWSU1	80739	67983	Bacteria	Proteobacteria	4798093	4798069
Enterobacter cloacae ENHKU01	172463	170442	Bacteria	Proteobacteria	4726583	4726559
Enterobacter cloacae NCTC 9394	197202	45967	Bacteria	Proteobacteria	4908760	4908736
Enterobacter cloacae SCF1	59969	53533	Bacteria	Proteobacteria	4814050	4814026
Enterobacter R4 368	208672	189171	Bacteria	Proteobacteria	5155036	5155012
Enterobacteriaceae bacterium FGI 57	185181	178963	Bacteria	Proteobacteria	4762180	4762156
Enterococcus 7L76	197170	39181	Bacteria	Firmicutes	3096658	3096634
Enterococcus casseliflavus EC20	55693		Bacteria	Firmicutes	3427277	3427253
Enterococcus faecalis 62	159663	61185	Bacteria	Firmicutes	3130823	3130799
Enterococcus faecalis D32	171261	169860	Bacteria	Firmicutes	3062508	3062484
Enterococcus faecalis OG1RF	54927	20843	Bacteria	Firmicutes	2739626	2739602
Enterococcus faecalis Symbioflor 1	183342	182916	Bacteria	Firmicutes	2810676	2810652
Enterococcus faecalis V583	57669	70	Bacteria	Firmicutes	3359978	3359954
Enterococcus faecium Aus0004	87025	86649	Bacteria	Firmicutes	3019784	3019760
Enterococcus faecium Aus0085	214432	193299	Bacteria	Firmicutes	3239282	3239258
Enterococcus faecium DO	55353	30627	Bacteria	Firmicutes	3052576	3052552
Enterococcus faecium NRRL B 2354	188477	74725	Bacteria	Firmicutes	2849893	2849869
Enterococcus hirae ATCC 9790	70619	49385	Bacteria	Firmicutes	2856442	2856418
Enterococcus mundtii QU 25	229420	192584	Bacteria	Firmicutes	3351066	3351042
Erwinia amylovora ATCC 49946	46943	43757	Bacteria	Proteobacteria	3905607	3905583
Erwinia amylovora CFBP1430	46839	46805	Bacteria	Proteobacteria	3833834	3833810
Erwinia billingiae Eb661	50547	34781	Bacteria	Proteobacteria	5372271	5372247
Erwinia Ejp617	159955	51141	Bacteria	Proteobacteria	3957681	3957657
Erwinia pyrifoliae DSM 12163	159693	37877	Bacteria	Proteobacteria	4072832	4072808
Erwinia pyrifoliae Ep1 96	40659	34779	Bacteria	Proteobacteria	4072851	4072827
Erwinia tasmaniensis Et1 99	59029		Bacteria	Proteobacteria	4067870	4067846
Erysipelothrix rhusiopathiae Fujisawa	68021	38421	Bacteria	Firmicutes	1787942	1787918
Erysipelothrix rhusiopathiae SY1027	206518		Bacteria	Firmicutes	1752911	1752887
Erythrobacter litoralis HTCC2594	58299	13480	Bacteria	Proteobacteria	3052399	3052375
Escherichia blattae DSM 4481	165043	36307	Bacteria	Proteobacteria	4158726	4158702
Escherichia coli 042	161985	40647	Bacteria	Proteobacteria	5355325	5355301
Escherichia coli 536	58531	16235	Bacteria	Proteobacteria	4938921	4938897
Escherichia coli 55989	59383	33413	Bacteria	Proteobacteria	5154863	5154839
Escherichia coli ABU 83972	161975	38725	Bacteria	Proteobacteria	5132963	5132939
Escherichia coli APEC O1	58623	16718	Bacteria	Proteobacteria	5497656	5497632
Escherichia coli APEC O78	187277	184588	Bacteria	Proteobacteria	4798436	4798412
Escherichia coli ATCC 8739	58783	18083	Bacteria	Proteobacteria	4746219	4746195
Escherichia coli B REL606	58803	18281	Bacteria	Proteobacteria	4629813	4629789
Escherichia coli BL21 DE3	161949	28965	Bacteria	Proteobacteria	4558948	4558924
Escherichia coli BL21 DE3 KOR	161947	20713	Bacteria	Proteobacteria	4558954	4558930
Escherichia coli BL21 Gold DE3 pLysS AG	59245	30681	Bacteria	Proteobacteria	4570939	4570915
Escherichia coli BW2952	59391	33775	Bacteria	Proteobacteria	4578160	4578136
Escherichia coli CFT073	57915	313	Bacteria	Proteobacteria	5231429	5231405
Escherichia coli clone D i14	162049	52023	Bacteria	Proteobacteria	5038387	5038363
Escherichia coli clone D i2	162047	52021	Bacteria	Proteobacteria	5038387	5038363
Escherichia coli DH1	161951	30031	Bacteria	Proteobacteria	4630708	4630684
Escherichia coli DH1 ME8569	162051	52077	Bacteria	Proteobacteria	4621431	4621407
Escherichia coli E24377A	58395	13960	Bacteria	Proteobacteria	5249295	5249271
Escherichia coli ED1a	59379	33409	Bacteria	Proteobacteria	5209549	5209525
Escherichia coli ETEC H10407	161993	42749	Bacteria	Proteobacteria	5325893	5325869
Escherichia coli HS	58393	13959	Bacteria	Proteobacteria	4643539	4643515
Escherichia coli IAI1	59377	33373	Bacteria	Proteobacteria	4700561	4700537
Escherichia coli IAI39	59381	33411	Bacteria	Proteobacteria	5132069	5132045
Escherichia coli IHE3034	162007	43693	Bacteria	Proteobacteria	5108384	5108360
Escherichia coli JJ1886	226103	218163	Bacteria	Proteobacteria	5308290	5308266
Escherichia coli K 12 substr DH10B	58979	20079	Bacteria	Proteobacteria	4686138	4686114
Escherichia coli K 12 substr MDS42	193705	78215	Bacteria	Proteobacteria	3976196	3976172
Escherichia coli K 12 substr MG1655	57779	225	Bacteria	Proteobacteria	4641653	4641629
Escherichia coli K 12 substr W3110	161931	16351	Bacteria	Proteobacteria	4646333	4646309
Escherichia coli KO11	52593	33875	Bacteria	Proteobacteria	5029326	5029302
Escherichia coli KO11FL	162099	62299	Bacteria	Proteobacteria	5027174	5027150
Escherichia coli LF82	161965	33825	Bacteria	Proteobacteria	4773109	4773085
Escherichia coli LY180	219461	203308	Bacteria	Proteobacteria	4835602	4835578
Escherichia coli NA114	162139	66975	Bacteria	Proteobacteria	4971462	4971438
Escherichia coli O103 H2 12009	41013	32511	Bacteria	Proteobacteria	5524862	5524838
Escherichia coli O104 H4 2009EL 2050	175905	81097	Bacteria	Proteobacteria	5438178	5438154
Escherichia coli O104 H4 2009EL 2071	176128	81099	Bacteria	Proteobacteria	5389711	5389687
Escherichia coli O104 H4 2011C 3493	176127	81095	Bacteria	Proteobacteria	5437411	5437387
Escherichia coli O111 H 11128	41023	32513	Bacteria	Proteobacteria	5766087	5766063
Escherichia coli O127 H6 E2348 69	59343	32571	Bacteria	Proteobacteria	5069681	5069657
Escherichia coli O157 H7	57781	226	Bacteria	Proteobacteria	5594480	5594456
Escherichia coli O157 H7 EC4115	59091	27739	Bacteria	Proteobacteria	5704174	5704150
Escherichia coli O157 H7 EDL933	57831	259	Bacteria	Proteobacteria	5620524	5620500
Escherichia coli O157 H7 TW14359	59235	30045	Bacteria	Proteobacteria	5622739	5622715
Escherichia coli O26 H11 11368	41021	32509	Bacteria	Proteobacteria	5855536	5855512
Escherichia coli O55 H7 CB9615	46655	42729	Bacteria	Proteobacteria	5452355	5452331
Escherichia coli O55 H7 RM12579	162153	68245	Bacteria	Proteobacteria	5448312	5448288
Escherichia coli O7 K1 CE10	162115	63597	Bacteria	Proteobacteria	5378734	5378710
Escherichia coli O83 H1 NRG 857C	161987	41221	Bacteria	Proteobacteria	4894881	4894857
Escherichia coli P12b	162061	59455	Bacteria	Proteobacteria	4935295	4935271
Escherichia coli PMV 1	219679		Bacteria	Proteobacteria	5083806	5083782
Escherichia coli S88	62979	33375	Bacteria	Proteobacteria	5166123	5166099
Escherichia coli SE11	59425	18057	Bacteria	Proteobacteria	5155633	5155609
Escherichia coli SE15	161939	19053	Bacteria	Proteobacteria	4839685	4839661
Escherichia coli SMS 3 5	58919	19469	Bacteria	Proteobacteria	5215382	5215358
Escherichia coli UM146	162043	50883	Bacteria	Proteobacteria	5107565	5107541
Escherichia coli UMN026	62981	33415	Bacteria	Proteobacteria	5358203	5358179
Escherichia coli UMNK88	161991	42137	Bacteria	Proteobacteria	5666770	5666746
Escherichia coli UTI89	58541	16259	Bacteria	Proteobacteria	5179973	5179949
Escherichia coli W	162011	48011	Bacteria	Proteobacteria	5008867	5008843
Escherichia coli W PL	162101		Bacteria	Proteobacteria	5005350	5005326
Escherichia coli Xuzhou21	163995	45823	Bacteria	Proteobacteria	5516739	5516715
Escherichia fergusonii ATCC 35469	59375	33369	Bacteria	Proteobacteria	4643863	4643839
Ethanoligenens harbinense YUAN 3	46255	39729	Bacteria	Firmicutes	3008577	3008553
Eubacterium cylindroides T2 87	197177	45917	Bacteria	Firmicutes	1966751	1966727
Eubacterium eligens ATCC 27750	59171	29073	Bacteria	Firmicutes	2831392	2831368
Eubacterium limosum KIST612	59777	52281	Bacteria	Firmicutes	4316708	4316684
Eubacterium rectale	197162	39161	Bacteria	Firmicutes	3698420	3698396
Eubacterium rectale ATCC 33656	59169	29071	Bacteria	Firmicutes	3449686	3449662
Eubacterium rectale DSM 17629	197161	39159	Bacteria	Firmicutes	3344952	3344928
Eubacterium siraeum	197160	39157	Bacteria	Firmicutes	2943414	2943390
Eubacterium siraeum V10Sc8a	197178	45919	Bacteria	Firmicutes	2836124	2836100
Exiguobacterium antarcticum B7	176125	73211	Bacteria	Firmicutes	2815864	2815840
Exiguobacterium AT1b	59093	27759	Bacteria	Firmicutes	2999896	2999872
Exiguobacterium MH3	227425	225654	Bacteria	Firmicutes	3164196	3164172
Exiguobacterium sibiricum 255 15	58053	10649	Bacteria	Firmicutes	3040789	3040765
Faecalibacterium prausnitzii	197157	39151	Bacteria	Firmicutes	3214419	3214395
Faecalibacterium prausnitzii L2 6	197183	45961	Bacteria	Firmicutes	3321368	3321344
Ferrimonas balearica DSM 9799	53371	30799	Bacteria	Proteobacteria	4279160	4279136
Ferroglobus placidus DSM 10642	40863	33635	Archaea	Euryarchaeota	2196267	2196243
Ferroplasma acidarmanus fer1	54095	239	Archaea	Euryarchaeota	1935212	1935188
Fervidicoccus fontis Kam940	162201	91117	Archaea	Crenarchaeota	1319207	1319183
Fervidobacterium nodosum Rt17 B1	58625	16719	Bacteria	Thermotogae	1948942	1948918
Fervidobacterium pennivorans DSM 9078	78143	60139	Bacteria	Thermotogae	2166382	2166358
Fibrella aestuarina	178352	114711	Bacteria	Bacteroidetes	6937265	6937241
Fibrobacter succinogenes S85	161919	47	Bacteria	Fibrobacteres	3843005	3842981
Fibrobacter succinogenes S85 JGI	41169	32617	Bacteria	Fibrobacteres	3842636	3842612
Filifactor alocis ATCC 35896	46625	30485	Bacteria	Firmicutes	1931013	1930989
Finegoldia magna ATCC 29328	58867	18981	Bacteria	Firmicutes	1986742	1986718
Flavobacteriaceae bacterium 3519 10	59413	38559	Bacteria	Bacteroidetes	2768103	2768079
Flavobacteriales bacterium HTCC2170	51877	13595	Bacteria	Bacteroidetes	3868305	3868281
Flavobacterium branchiophilum FL 15	73421	67123	Bacteria	Bacteroidetes	3563294	3563270
Flavobacterium columnare ATCC 49512	80731	67781	Bacteria	Bacteroidetes	3162433	3162409
Flavobacterium indicum GPTSA100 9	157999	73387	Bacteria	Bacteroidetes	2993090	2993066
Flavobacterium johnsoniae UW101	58493	16082	Bacteria	Bacteroidetes	6096873	6096849
Flavobacterium psychrophilum JIP02 86	61627	19979	Bacteria	Bacteroidetes	2860383	2860359
Flexibacter litoralis DSM 6794	168257	51775	Bacteria	Bacteroidetes	4919338	4919314
Flexistipes sinusarabici DSM 4947	68147	45817	Bacteria	Deferribacteres	2526591	2526567
Fluviicola taffensis DSM 16823	65271	47603	Bacteria	Bacteroidetes	4633578	4633554
Francisella cf novicida 3523	162107	62753	Bacteria	Proteobacteria	1945311	1945287
Francisella cf novicida Fx1	162105	62751	Bacteria	Proteobacteria	1913620	1913596
Francisella noatunensis orientalis LADL 07 285A	231515	210898	Bacteria	Proteobacteria	1858988	1858964
Francisella noatunensis orientalis Toba 04	164779	82619	Bacteria	Proteobacteria	1847203	1847179
Francisella philomiragia ATCC 25017	59105	27853	Bacteria	Proteobacteria	2049713	2049689
Francisella tularensis FSC198	58693	17375	Bacteria	Proteobacteria	1892617	1892593
Francisella tularensis holarctica F92	181998	175244	Bacteria	Proteobacteria	1886889	1886865
Francisella tularensis holarctica FSC200	54341	16087	Bacteria	Proteobacteria	1894158	1894134
Francisella tularensis holarctica FTNF002 00	58999	20197	Bacteria	Proteobacteria	1890910	1890886
Francisella tularensis holarctica LVS	58595	16421	Bacteria	Proteobacteria	1895995	1895971
Francisella tularensis holarctica OSU18	58687	17265	Bacteria	Proteobacteria	1895728	1895704
Francisella tularensis mediasiatica FSC147	58939	19571	Bacteria	Proteobacteria	1893887	1893863
Francisella tularensis NE061598	161973	38289	Bacteria	Proteobacteria	1892682	1892658
Francisella tularensis novicida U112	58499	16088	Bacteria	Proteobacteria	1910032	1910008
Francisella tularensis SCHU S4	57589	9	Bacteria	Proteobacteria	1892776	1892752
Francisella tularensis TI0902	89373	64439	Bacteria	Proteobacteria	1892745	1892721
Francisella tularensis TIGB03	89379	64441	Bacteria	Proteobacteria	1968652	1968628
Francisella tularensis WY96 3418	58811	18459	Bacteria	Proteobacteria	1898477	1898453
Francisella TX077308	68321	67139	Bacteria	Proteobacteria	2035932	2035908
Frankia alni ACN14a	58695	17403	Bacteria	Actinobacteria	7497935	7497911
Frankia CcI3	58397	13963	Bacteria	Actinobacteria	5433629	5433605
Frankia EAN1pec	58367	13915	Bacteria	Actinobacteria	8982043	8982019
Frankia EuI1c	42615	37913	Bacteria	Actinobacteria	8815782	8815758
Frankia symbiont of Datisca glomerata	46257	39113	Bacteria	Actinobacteria	5340992	5340968
Frateuria aurantia DSM 6220	81775	64505	Bacteria	Proteobacteria	3603459	3603435
Fusobacterium 3 1 36A2	55995	38357	Bacteria	Fusobacteria	2268273	2268249
Fusobacterium 4 8	205051	32481	Bacteria	Fusobacteria	2275463	2275439
Fusobacterium nucleatum ATCC 25586	57885	295	Bacteria	Fusobacteria	2174501	2174477
Fusobacterium nucleatum polymorphum ATCC 10953	54419		Bacteria	Fusobacteria	11935	11911
Gallibacterium anatis UMN179	66567	65483	Bacteria	Proteobacteria	2694141	2694117
Gallionella capsiferriformans ES 2	51505	32827	Bacteria	Proteobacteria	3162472	3162448
gamma proteobacterium HdN1	51635	46849	Bacteria	Proteobacteria	4587456	4587432
Gardnerella vaginalis 409 05	43211	31001	Bacteria	Actinobacteria	1617546	1617522
Gardnerella vaginalis ATCC 14019	55487	31473	Bacteria	Actinobacteria	1667351	1667327
Gardnerella vaginalis HMP9231	162045	51067	Bacteria	Actinobacteria	1726520	1726496
Geitlerinema PCC 7407	183007	158833	Bacteria	Cyanobacteria	4681112	4681088
Gemmatimonas aurantiaca T 27	58813	18501	Bacteria	Gemmatimonadetes	4636965	4636941
Geobacillus C56 T3	49467	41701	Bacteria	Firmicutes	3650814	3650790
Geobacillus HH01	188479	180997	Bacteria	Firmicutes	3583135	3583111
Geobacillus JF8	215234	208285	Bacteria	Firmicutes	3486310	3486286
Geobacillus kaustophilus HTA426	58227	13233	Bacteria	Firmicutes	3592668	3592644
Geobacillus thermodenitrificans NG80 2	58829	18655	Bacteria	Firmicutes	3608014	3607990
Geobacillus thermoglucosidasius C56 YS93	48129	40781	Bacteria	Firmicutes	3993796	3993772
Geobacillus thermoleovorans CCB US3 UF5	82949	76489	Bacteria	Firmicutes	3596621	3596597
Geobacillus WCH70	59045	20805	Bacteria	Firmicutes	3508807	3508783
Geobacillus Y4 1MC1	55779	33183	Bacteria	Firmicutes	3911949	3911925
Geobacillus Y412MC52	55381	30797	Bacteria	Firmicutes	3673942	3673918
Geobacillus Y412MC61	41171	30537	Bacteria	Firmicutes	3667903	3667879
Geobacter bemidjiensis Bem	58749	17707	Bacteria	Proteobacteria	4615151	4615127
Geobacter FRC 32	58543	16263	Bacteria	Proteobacteria	4304502	4304478
Geobacter lovleyi SZ	58713	17423	Bacteria	Proteobacteria	3994876	3994852
Geobacter M18	55771	33159	Bacteria	Proteobacteria	5277407	5277383
Geobacter M21	59037	20729	Bacteria	Proteobacteria	4745807	4745783
Geobacter metallireducens GS 15	57731	177	Bacteria	Proteobacteria	4011184	4011160
Geobacter sulfurreducens KN400	161977	39745	Bacteria	Proteobacteria	3714273	3714249
Geobacter sulfurreducens PCA	57743	192	Bacteria	Proteobacteria	3814129	3814105
Geobacter uraniireducens Rf4	58475	15768	Bacteria	Proteobacteria	5136365	5136341
Geodermatophilus obscurus DSM 43160	43725	29547	Bacteria	Actinobacteria	5322498	5322474
Glaciecola 4H 3 7 YE 5	66595	62887	Bacteria	Proteobacteria	5393593	5393569
Glaciecola nitratireducens FR1064	73759	73073	Bacteria	Proteobacteria	4134230	4134206
Glaciecola psychrophila 170	193711	174842	Bacteria	Proteobacteria	5413692	5413668
Gloeobacter JS	225602	162637	Bacteria	Cyanobacteria	4724792	4724768
Gloeobacter violaceus PCC 7421	58011	9606	Bacteria	Cyanobacteria	4659020	4658996
Gloeocapsa PCC 7428	183112	158831	Bacteria	Cyanobacteria	5882715	5882691
Gluconacetobacter diazotrophicus PAl 5	61587	377	Bacteria	Proteobacteria	3999594	3999570
Gluconacetobacter diazotrophicus PAl 5 JGI	59075	21071	Bacteria	Proteobacteria	3914949	3914925
Gluconacetobacter xylinus NBRC 3288	46523	64985	Bacteria	Proteobacteria	3513199	3513175
Gluconobacter oxydans 621H	58239	13325	Bacteria	Proteobacteria	2922390	2922366
Gluconobacter oxydans H24	179202	173388	Bacteria	Proteobacteria	3816234	3816210
Gordonia bronchialis DSM 43247	41403	29549	Bacteria	Actinobacteria	5290014	5289990
Gordonia KTR9	174812	50495	Bacteria	Actinobacteria	5885714	5885690
Gordonia polyisoprenivorans VH2	86651	76601	Bacteria	Actinobacteria	5844301	5844277
Gordonibacter pamelaeae 7 10 1 b	197167	39175	Bacteria	Actinobacteria	3608023	3607999
Gramella forsetii KT0803	58881	19061	Bacteria	Bacteroidetes	3798466	3798442
Granulibacter bethesdensis CGDNIH1	58661	17111	Bacteria	Proteobacteria	2708356	2708332
Granulicella mallensis MP5ACTX8	49957	47903	Bacteria	Acidobacteria	6237578	6237554
Haemophilus ducreyi 35000HP	57625	38	Bacteria	Proteobacteria	1698956	1698932
Haemophilus influenzae 10810	86647	50409	Bacteria	Proteobacteria	1981536	1981512
Haemophilus influenzae 86 028NP	58093	11752	Bacteria	Proteobacteria	1914491	1914467
Haemophilus influenzae F3031	62123	50729	Bacteria	Proteobacteria	1985833	1985809
Haemophilus influenzae F3047	62097	61001	Bacteria	Proteobacteria	2007019	2006995
Haemophilus influenzae KR494	219323	203127	Bacteria	Proteobacteria	1856177	1856153
Haemophilus influenzae PittEE	58591	16400	Bacteria	Proteobacteria	1813034	1813010
Haemophilus influenzae PittGG	58593	16401	Bacteria	Proteobacteria	1887193	1887169
Haemophilus influenzae R2846	161921	9620	Bacteria	Proteobacteria	1819371	1819347
Haemophilus influenzae R2866	161923	9621	Bacteria	Proteobacteria	1932307	1932283
Haemophilus influenzae Rd KW20	57771	219	Bacteria	Proteobacteria	1830139	1830115
Haemophilus parainfluenzae T3T1	72801	50411	Bacteria	Proteobacteria	2086876	2086852
Haemophilus parasuis SH0165	59273	31099	Bacteria	Proteobacteria	2269157	2269133
Haemophilus parasuis ZJ0906	209117	197214	Bacteria	Proteobacteria	2324741	2324717
Haemophilus somnus 129PT	57929	322	Bacteria	Proteobacteria	2012880	2012856
Haemophilus somnus 2336	57979	388	Bacteria	Proteobacteria	2263858	2263834
Hahella chejuensis KCTC 2396	58483	16064	Bacteria	Proteobacteria	7215268	7215244
Halalkalicoccus jeotgali B3	50305	49517	Archaea	Euryarchaeota	3698657	3698633
Halanaerobium hydrogeniformans	60191	43059	Bacteria	Firmicutes	2613118	2613094
Halanaerobium praevalens DSM 2228	161959	32591	Bacteria	Firmicutes	2309263	2309239
Haliangium ochraceum DSM 14365	41425	28711	Bacteria	Proteobacteria	9446315	9446291
Haliscomenobacter hydrossis DSM 1100	66777	48289	Bacteria	Bacteroidetes	8771655	8771631
Haloarcula hispanica ATCC 33960	72475	68523	Archaea	Euryarchaeota	3890008	3889984
Haloarcula hispanica N601	230920	227070	Archaea	Euryarchaeota	3901499	3901475
Haloarcula marismortui ATCC 43049	57719	105	Archaea	Euryarchaeota	4274651	4274627
Halobacillus halophilus DSM 2266	162033	50647	Bacteria	Firmicutes	4170011	4169987
Halobacterium NRC 1	57769	217	Archaea	Euryarchaeota	2571013	2570989
Halobacterium salinarum R1	61571	106	Archaea	Euryarchaeota	2668781	2668757
Halobacteroides halobius DSM 5150	184862	46811	Bacteria	Firmicutes	2649256	2649232
Haloferax mediterranei ATCC 33500	167315	43185	Archaea	Euryarchaeota	3904711	3904687
Haloferax volcanii DS2	46845	12524	Archaea	Euryarchaeota	4012905	4012881
Halogeometricum borinquense DSM 11551	54919	20743	Archaea	Euryarchaeota	3944473	3944449
Halomicrobium mukohataei DSM 12286	59107	27945	Archaea	Euryarchaeota	3332351	3332327
Halomonas elongata DSM 2581	52781	49333	Bacteria	Proteobacteria	4061297	4061273
halophilic archaeon DL31	72619	52855	Archaea	Unclassified	3643161	3643137
Halopiger xanaduensis SH 6	68105	56049	Archaea	Euryarchaeota	4355272	4355248
Haloquadratum walsbyi C23	162019	49335	Archaea	Euryarchaeota	3260480	3260456
Haloquadratum walsbyi DSM 16790	58673	17185	Archaea	Euryarchaeota	3179363	3179339
Halorhabdus tiamatea SARL4B	214082		Archaea	Euryarchaeota	3146162	3146138
Halorhabdus utahensis DSM 12940	59189	29305	Archaea	Euryarchaeota	3116796	3116772
Halorhodospira halophila SL1	58473	15767	Bacteria	Proteobacteria	2678453	2678429
Halorubrum lacusprofundi ATCC 49239	58807	18455	Archaea	Euryarchaeota	3692579	3692555
Haloterrigena turkmenica DSM 5511	43501	30411	Archaea	Euryarchaeota	5440789	5440765
Halothece PCC 7418	183338	40817	Bacteria	Cyanobacteria	4179171	4179147
Halothermothrix orenii H 168	58585	16377	Bacteria	Firmicutes	2578147	2578123
Halothiobacillus neapolitanus c2	41317	31049	Bacteria	Proteobacteria	2582887	2582863
Halovivax ruber XH 70	184819	59897	Archaea	Euryarchaeota	3223877	3223853
Halyomorpha halys symbiont	222821	222504	Bacteria	Proteobacteria	1151075	1151051
Helicobacter acinonychis Sheeba	58685	17251	Bacteria	Proteobacteria	1557590	1557566
Helicobacter bizzozeronii CIII 1	68141	65019	Bacteria	Proteobacteria	1807536	1807512
Helicobacter cetorum MIT 00 7128	162217	97501	Bacteria	Proteobacteria	1960113	1960089
Helicobacter cetorum MIT 99 5656	162215	97499	Bacteria	Proteobacteria	1847792	1847768
Helicobacter cinaedi ATCC BAA 847	193765	170143	Bacteria	Proteobacteria	2240131	2240107
Helicobacter cinaedi PAGU611	162219	159977	Bacteria	Proteobacteria	2101404	2101380
Helicobacter felis ATCC 49179	61409	61189	Bacteria	Proteobacteria	1672682	1672658
Helicobacter heilmannii ASB1 4	182935	178269	Bacteria	Proteobacteria	1804602	1804578
Helicobacter hepaticus ATCC 51449	57737	185	Bacteria	Proteobacteria	1799147	1799123
Helicobacter mustelae 12198	46647	40677	Bacteria	Proteobacteria	1578098	1578074
Helicobacter pylori	159983	39507	Bacteria	Proteobacteria	1568827	1568803
Helicobacter pylori 2017	161151	62769	Bacteria	Proteobacteria	1548239	1548215
Helicobacter pylori 2018	161159	62771	Bacteria	Proteobacteria	1562833	1562809
Helicobacter pylori 26695	57787	175543	Bacteria	Proteobacteria	1667868	1667844
Helicobacter pylori 26695 TIGR	178201	233	Bacteria	Proteobacteria	1667893	1667869
Helicobacter pylori 35A	49903	34603	Bacteria	Proteobacteria	1566656	1566632
Helicobacter pylori 51	161925	9627	Bacteria	Proteobacteria	1589955	1589931
Helicobacter pylori 83	161153	34609	Bacteria	Proteobacteria	1617427	1617403
Helicobacter pylori 908	159985	50869	Bacteria	Proteobacteria	1549667	1549643
Helicobacter pylori Aklavik117	182201	69923	Bacteria	Proteobacteria	1636128	1636104
Helicobacter pylori Aklavik86	182202	69925	Bacteria	Proteobacteria	1507933	1507909
Helicobacter pylori B38	59415	39685	Bacteria	Proteobacteria	1576759	1576735
Helicobacter pylori B8	49873	41831	Bacteria	Proteobacteria	1680031	1680007
Helicobacter pylori BM012A	229744	224090	Bacteria	Proteobacteria	1660426	1660402
Helicobacter pylori BM012S	229881	229079	Bacteria	Proteobacteria	1660470	1660446
Helicobacter pylori Cuz20	159987	49029	Bacteria	Proteobacteria	1635450	1635426
Helicobacter pylori ELS37	158157	69915	Bacteria	Proteobacteria	1669878	1669854
Helicobacter pylori F16	161145	50589	Bacteria	Proteobacteria	1575400	1575376
Helicobacter pylori F30	159991	50591	Bacteria	Proteobacteria	1579695	1579671
Helicobacter pylori F32	161139	50593	Bacteria	Proteobacteria	1581463	1581439
Helicobacter pylori F57	161143	50595	Bacteria	Proteobacteria	1609007	1608983
Helicobacter pylori G27	59305	31341	Bacteria	Proteobacteria	1663015	1662991
Helicobacter pylori Gambia94 24	159493	53317	Bacteria	Proteobacteria	1712470	1712446
Helicobacter pylori HPAG1	58517	16183	Bacteria	Proteobacteria	1605738	1605714
Helicobacter pylori HUP B14	162213	95277	Bacteria	Proteobacteria	1607586	1607562
Helicobacter pylori India7	161149	53321	Bacteria	Proteobacteria	1675919	1675895
Helicobacter pylori J99	57789	234	Bacteria	Proteobacteria	1643832	1643808
Helicobacter pylori Lithuania75	159491	53323	Bacteria	Proteobacteria	1640675	1640651
Helicobacter pylori OK113	193715	192817	Bacteria	Proteobacteria	1616618	1616594
Helicobacter pylori OK310	193716	192818	Bacteria	Proteobacteria	1595438	1595414
Helicobacter pylori P12	59327	32291	Bacteria	Proteobacteria	1684040	1684016
Helicobacter pylori PeCan18	162211	95275	Bacteria	Proteobacteria	1660686	1660662
Helicobacter pylori PeCan4	53539	49027	Bacteria	Proteobacteria	1638271	1638247
Helicobacter pylori Puno120	159611	69917	Bacteria	Proteobacteria	1637764	1637740
Helicobacter pylori Puno135	161157	69919	Bacteria	Proteobacteria	1646140	1646116
Helicobacter pylori Rif1	178202	175544	Bacteria	Proteobacteria	1667884	1667860
Helicobacter pylori Rif2	178203	175625	Bacteria	Proteobacteria	1667891	1667867
Helicobacter pylori Sat464	159467	49453	Bacteria	Proteobacteria	1567572	1567548
Helicobacter pylori Shi112	162207	94347	Bacteria	Proteobacteria	1663457	1663433
Helicobacter pylori Shi169	162209	94507	Bacteria	Proteobacteria	1616910	1616886
Helicobacter pylori Shi417	162205	94345	Bacteria	Proteobacteria	1665720	1665696
Helicobacter pylori Shi470	59165	29045	Bacteria	Proteobacteria	1608549	1608525
Helicobacter pylori SJM180	53541	49025	Bacteria	Proteobacteria	1658052	1658028
Helicobacter pylori SNT49	159615	69921	Bacteria	Proteobacteria	1610832	1610808
Helicobacter pylori SouthAfrica20	216150	209860	Bacteria	Proteobacteria	1622904	1622880
Helicobacter pylori SouthAfrica7	159989	53319	Bacteria	Proteobacteria	1679831	1679807
Helicobacter pylori UM032	203025	196982	Bacteria	Proteobacteria	1599442	1599418
Helicobacter pylori UM037	203027	196985	Bacteria	Proteobacteria	1692824	1692800
Helicobacter pylori UM066	203028	196986	Bacteria	Proteobacteria	1657874	1657850
Helicobacter pylori UM298	213226	196983	Bacteria	Proteobacteria	1604217	1604193
Helicobacter pylori UM299	203026	196984	Bacteria	Proteobacteria	1601150	1601126
Helicobacter pylori v225d	159639	36609	Bacteria	Proteobacteria	1595606	1595582
Helicobacter pylori XZ274	165869	79003	Bacteria	Proteobacteria	1656546	1656522
Heliobacterium modesticaldum Ice1	58279	13427	Bacteria	Firmicutes	3075408	3075384
Herbaspirillum seropedicae SmR1	50427	47945	Bacteria	Proteobacteria	5513888	5513864
Herminiimonas arsenicoxydans	58291	13467	Bacteria	Proteobacteria	3424308	3424284
Herpetosiphon aurantiacus DSM 785	58599	16523	Bacteria	Chloroflexi	6785433	6785409
Hippea maritima DSM 10411	65267	48195	Bacteria	Proteobacteria	1694431	1694407
Hirschia baltica ATCC 49814	59365	33191	Bacteria	Proteobacteria	3540116	3540092
Hydrogenobacter thermophilus TK 6	45927	34131	Bacteria	Aquificae	1743136	1743112
Hydrogenobacter thermophilus TK 6 JGI	159875	41547	Bacteria	Aquificae	1742933	1742909
Hydrogenobaculum HO	190882	41741	Bacteria	Aquificae	1552932	1552908
Hydrogenobaculum SN	46251	39709	Bacteria	Aquificae	1552932	1552908
Hydrogenobaculum Y04AAS1	58857	18891	Bacteria	Aquificae	1559515	1559491
Hyperthermus butylicus DSM 5456	57755	208	Archaea	Crenarchaeota	1667164	1667140
Hyphomicrobium denitrificans 1NES1	179904	61091	Bacteria	Proteobacteria	3808688	3808664
Hyphomicrobium denitrificans ATCC 51888	50325	33261	Bacteria	Proteobacteria	3638970	3638946
Hyphomicrobium MC1	68453	67153	Bacteria	Proteobacteria	4757529	4757505
Hyphomicrobium nitrativorans NL23	230615	229194	Bacteria	Proteobacteria	3653838	3653814
Hyphomonas neptunium ATCC 15444	58433	15721	Bacteria	Proteobacteria	3705022	3704998
Idiomarina loihiensis GSL 199	205256	196939	Bacteria	Proteobacteria	2839760	2839736
Idiomarina loihiensis L2TR	58087	10790	Bacteria	Proteobacteria	2839319	2839295
Ignavibacterium album JCM 16511	162097	61811	Bacteria	Ignavibacteriae	3658998	3658974
Ignicoccus hospitalis KIN4 I	58365	13914	Archaea	Crenarchaeota	1297539	1297515
Ignisphaera aggregans DSM 17230	51875	33361	Archaea	Crenarchaeota	1875954	1875930
Ilyobacter polytropus DSM 2926	59769	32577	Bacteria	Fusobacteria	3132317	3132293
Intrasporangium calvum DSM 43043	61729	43527	Bacteria	Actinobacteria	4024383	4024359
Isoptericola variabilis 225	67501	49657	Bacteria	Actinobacteria	3307741	3307717
Isosphaera pallida ATCC 43644	62207	32825	Bacteria	Planctomycetes	5529306	5529282
Jannaschia CCS1	58147	12733	Bacteria	Proteobacteria	4404051	4404027
Janthinobacterium Marseille	58603	16549	Bacteria	Proteobacteria	4110252	4110228
Jonesia denitrificans DSM 20603	59053	20833	Bacteria	Actinobacteria	2749647	2749623
Kangiella koreensis DSM 16069	59209	29443	Bacteria	Proteobacteria	2852074	2852050
Ketogulonicigenium vulgare WSH 001	161161	48079	Bacteria	Proteobacteria	3277104	3277080
Ketogulonicigenium vulgare Y25	59581	51787	Bacteria	Proteobacteria	3288407	3288383
Kineococcus radiotolerans SRS30216	58067	10689	Bacteria	Actinobacteria	4956675	4956651
Kitasatospora setae KM 6054	77027	19951	Bacteria	Actinobacteria	8783279	8783255
Klebsiella oxytoca E718	170256	167370	Bacteria	Proteobacteria	6561681	6561657
Klebsiella oxytoca KCTC 1686	83159	65523	Bacteria	Proteobacteria	5974110	5974086
Klebsiella pneumoniae 1084	174151	167369	Bacteria	Proteobacteria	5386706	5386682
Klebsiella pneumoniae 342	59145	28471	Bacteria	Proteobacteria	5920260	5920236
Klebsiella pneumoniae CG43	223021	177782	Bacteria	Proteobacteria	5166858	5166834
Klebsiella pneumoniae HS11286	84387	78789	Bacteria	Proteobacteria	5682329	5682305
Klebsiella pneumoniae JM45	215235	213804	Bacteria	Proteobacteria	5603177	5603153
Klebsiella pneumoniae KCTC 2242	162147	67293	Bacteria	Proteobacteria	5462425	5462401
Klebsiella pneumoniae MGH 78578	57619	31	Bacteria	Proteobacteria	5694900	5694876
Klebsiella pneumoniae NTUH K2044	59073	21069	Bacteria	Proteobacteria	5472674	5472650
Klebsiella pneumoniae rhinoscleromatis SB3432	203334	50357	Bacteria	Proteobacteria	5384457	5384433
Klebsiella variicola At 22	42113	37701	Bacteria	Proteobacteria	5458506	5458482
Kocuria rhizophila DC2201	59099	27833	Bacteria	Actinobacteria	2697541	2697517
Kosmotoga olearia TBF 19 5 1	59205	29419	Bacteria	Thermotogae	2302127	2302103
Kribbella flavida DSM 17836	43465	21089	Bacteria	Actinobacteria	7579489	7579465
Krokinobacter 4H 3 7 5	66593	62895	Bacteria	Bacteroidetes	3389994	3389970
Kyrpidia tusciae DSM 2912	48361	31345	Bacteria	Firmicutes	3384767	3384743
Kytococcus sedentarius DSM 20547	59071	21067	Bacteria	Actinobacteria	2785025	2785001
Lacinutrix 5H 3 7 4	68067	62899	Bacteria	Bacteroidetes	3296169	3296145
Lactobacillus acidophilus 30SC	63605	53145	Bacteria	Firmicutes	2097769	2097745
Lactobacillus acidophilus La 14	201479	196176	Bacteria	Firmicutes	1991580	1991556
Lactobacillus acidophilus NCFM	57685	82	Bacteria	Firmicutes	1993561	1993537
Lactobacillus amylovorus GRL1112	61179	42073	Bacteria	Firmicutes	2126677	2126653
Lactobacillus amylovorus GRL1118	160233	42079	Bacteria	Firmicutes	1977090	1977066
Lactobacillus brevis ATCC 367	57989	404	Bacteria	Firmicutes	2340231	2340207
Lactobacillus brevis KB290	195560	64661	Bacteria	Firmicutes	2587887	2587863
Lactobacillus buchneri	73657	71051	Bacteria	Firmicutes	2563172	2563148
Lactobacillus buchneri NRRL B 30929	66205	29003	Bacteria	Firmicutes	2588313	2588289
Lactobacillus casei ATCC 334	57985	402	Bacteria	Firmicutes	2924327	2924303
Lactobacillus casei BD II	162119	64431	Bacteria	Firmicutes	3127290	3127266
Lactobacillus casei BL23	59237	30359	Bacteria	Firmicutes	3079197	3079173
Lactobacillus casei LC2W	162121	64433	Bacteria	Firmicutes	3077436	3077412
Lactobacillus casei LOCK919	210959	196824	Bacteria	Firmicutes	3143371	3143347
Lactobacillus casei W56	178736	178267	Bacteria	Firmicutes	3132098	3132074
Lactobacillus casei Zhang	50673	28537	Bacteria	Firmicutes	2898337	2898313
Lactobacillus crispatus ST1	48359	46813	Bacteria	Firmicutes	2043162	2043138
Lactobacillus delbrueckii bulgaricus 2038	161929	16120	Bacteria	Firmicutes	1872919	1872895
Lactobacillus delbrueckii bulgaricus ATCC 11842	58647	16871	Bacteria	Firmicutes	1864999	1864975
Lactobacillus delbrueckii bulgaricus ATCC BAA 365	57987	403	Bacteria	Firmicutes	1856952	1856928
Lactobacillus delbrueckii bulgaricus ND02	60621	49147	Bacteria	Firmicutes	2131978	2131954
Lactobacillus fermentum CECT 5716	162003	43533	Bacteria	Firmicutes	2100450	2100426
Lactobacillus fermentum F6	203391	49143	Bacteria	Firmicutes	2064621	2064597
Lactobacillus fermentum IFO 3956	58865	18979	Bacteria	Firmicutes	2098686	2098662
Lactobacillus gasseri ATCC 33323	57687	84	Bacteria	Firmicutes	1894361	1894337
Lactobacillus helveticus CNRZ32	212302	46731	Bacteria	Firmicutes	2225963	2225939
Lactobacillus helveticus DPC 4571	58761	17811	Bacteria	Firmicutes	2080932	2080908
Lactobacillus helveticus H10	162017	49153	Bacteria	Firmicutes	2172385	2172361
Lactobacillus helveticus R0052	174439	51767	Bacteria	Firmicutes	2129207	2129183
Lactobacillus johnsonii DPC 6026	162057	56053	Bacteria	Firmicutes	1966343	1966319
Lactobacillus johnsonii FI9785	41735	36575	Bacteria	Firmicutes	1785119	1785095
Lactobacillus johnsonii N6 2	229876	222774	Bacteria	Firmicutes	1887252	1887228
Lactobacillus johnsonii NCC 533	58029	9638	Bacteria	Firmicutes	1992677	1992653
Lactobacillus kefiranofaciens ZW3	67985	66525	Bacteria	Firmicutes	2354091	2354067
Lactobacillus paracasei 8700 2	55295	30077	Bacteria	Firmicutes	3025355	3025331
Lactobacillus plantarum 16	209042	198762	Bacteria	Firmicutes	3361026	3361002
Lactobacillus plantarum JDM1	59361	32969	Bacteria	Firmicutes	3197760	3197736
Lactobacillus plantarum P8	203333	49145	Bacteria	Firmicutes	3226277	3226253
Lactobacillus plantarum ST III	53537	52949	Bacteria	Firmicutes	3307938	3307914
Lactobacillus plantarum WCFS1	62911		Bacteria	Firmicutes	3348628	3348604
Lactobacillus plantarum ZJ316	188689	186807	Bacteria	Firmicutes	3299759	3299735
Lactobacillus reuteri DSM 20016	58471	15766	Bacteria	Firmicutes	1999619	1999595
Lactobacillus reuteri I5007	208677	206042	Bacteria	Firmicutes	2093282	2093258
Lactobacillus reuteri JCM 1112	58875		Bacteria	Firmicutes	2039415	2039391
Lactobacillus reuteri SD2112	55357	30643	Bacteria	Firmicutes	2316843	2316819
Lactobacillus reuteri TD1	213089	211728	Bacteria	Firmicutes	2145446	2145422
Lactobacillus rhamnosus ATCC 8530	162169	73355	Bacteria	Firmicutes	2960340	2960316
Lactobacillus rhamnosus GG	59313	32195	Bacteria	Firmicutes	3010112	3010088
Lactobacillus rhamnosus GG JPN	161983	40637	Bacteria	Firmicutes	3005052	3005028
Lactobacillus rhamnosus Lc 705	59315	32197	Bacteria	Firmicutes	3033108	3033084
Lactobacillus rhamnosus LOCK900	210957	196481	Bacteria	Firmicutes	2883377	2883353
Lactobacillus rhamnosus LOCK908	210958	196823	Bacteria	Firmicutes	2990901	2990877
Lactobacillus ruminis ATCC 27782	73417	70721	Bacteria	Firmicutes	2066653	2066629
Lactobacillus sakei 23K	58281	13435	Bacteria	Firmicutes	1884662	1884638
Lactobacillus salivarius CECT 5713	162005	43535	Bacteria	Firmicutes	2136142	2136118
Lactobacillus salivarius UCC118	58233	13280	Bacteria	Firmicutes	2133981	2133957
Lactobacillus sanfranciscensis TMW 1 1304	72937	43579	Bacteria	Firmicutes	1375773	1375749
Lactococcus garvieae ATCC 49156	73413	18705	Bacteria	Firmicutes	1950136	1950112
Lactococcus garvieae Lg2	161935	18707	Bacteria	Firmicutes	1963965	1963941
Lactococcus lactis cremoris A76	160937	74685	Bacteria	Firmicutes	2577109	2577085
Lactococcus lactis cremoris KW2	219629	189982	Bacteria	Firmicutes	2427049	2427025
Lactococcus lactis cremoris MG1363	58837	18797	Bacteria	Firmicutes	2529479	2529455
Lactococcus lactis cremoris NZ9000	167481	46623	Bacteria	Firmicutes	2530295	2530271
Lactococcus lactis cremoris SK11	57983	401	Bacteria	Firmicutes	2598354	2598330
Lactococcus lactis cremoris UC509 9	179384	76597	Bacteria	Firmicutes	2457356	2457332
Lactococcus lactis CV56	160253	60377	Bacteria	Firmicutes	2518743	2518719
Lactococcus lactis Il1403	57671	72	Bacteria	Firmicutes	2365590	2365566
Lactococcus lactis IO 1	192185	68077	Bacteria	Firmicutes	2421472	2421448
Lactococcus lactis KF147	42831	41115	Bacteria	Firmicutes	2635656	2635632
Lactococcus lactis KLDS 4 0325	225028	218564	Bacteria	Firmicutes	2593346	2593322
Laribacter hongkongensis HLHK9	59265	30817	Bacteria	Proteobacteria	3169330	3169306
Lawsonia intracellularis N343	186598	175550	Bacteria	Proteobacteria	1719196	1719172
Lawsonia intracellularis PHE MN1 00	61575	183	Bacteria	Proteobacteria	1719018	1718994
Leadbetterella byssophila DSM 17132	60161	38283	Bacteria	Bacteroidetes	4059654	4059630
Legionella longbeachae NSW150	46099	39579	Bacteria	Proteobacteria	4149160	4149136
Legionella pneumophila	170534		Bacteria	Proteobacteria	3492536	3492512
Legionella pneumophila 2300 99 Alcoy	48801	18743	Bacteria	Proteobacteria	3516335	3516311
Legionella pneumophila ATCC 43290	86885	78169	Bacteria	Proteobacteria	3359002	3358978
Legionella pneumophila Corby	58733	17491	Bacteria	Proteobacteria	3576471	3576447
Legionella pneumophila Hextuple 2q	197191	72895	Bacteria	Proteobacteria	2682627	2682603
Legionella pneumophila Hextuple 3a	197192	72897	Bacteria	Proteobacteria	2682627	2682603
Legionella pneumophila Lens	58209	13126	Bacteria	Proteobacteria	3405521	3405497
Legionella pneumophila Lorraine	170535	67921	Bacteria	Proteobacteria	3617688	3617664
Legionella pneumophila LPE509	193710	174371	Bacteria	Proteobacteria	3507716	3507692
Legionella pneumophila Paris	58211	13127	Bacteria	Proteobacteria	3635497	3635473
Legionella pneumophila Philadelphia 1	57609	22	Bacteria	Proteobacteria	3397755	3397731
Legionella pneumophila Thunder Bay	206517	168333	Bacteria	Proteobacteria	3455168	3455144
Leifsonia xyli CTCB07	57759	212	Bacteria	Actinobacteria	2584159	2584135
Leifsonia xyli cynodontis DSM 46306	221294	215687	Bacteria	Actinobacteria	2686419	2686395
Leisingera methylohalidivorans DSM 14336	232356	74371	Bacteria	Proteobacteria	4650999	4650975
Leptolyngbya PCC 7376	182928	43487	Bacteria	Cyanobacteria	5125951	5125927
Leptospira biflexa serovar Patoc Patoc 1 Ames	58511	16153	Bacteria	Spirochaetes	3956092	3956068
Leptospira biflexa serovar Patoc Patoc 1 Paris	58993	20133	Bacteria	Spirochaetes	3951451	3951427
Leptospira borgpetersenii serovar Hardjo bovis JB197	58509	16148	Bacteria	Spirochaetes	3876237	3876213
Leptospira borgpetersenii serovar Hardjo bovis L550	58507	16146	Bacteria	Spirochaetes	3931784	3931760
Leptospira interrogans serovar Copenhageni Fiocruz L1 130	58065	10687	Bacteria	Spirochaetes	4627368	4627344
Leptospira interrogans serovar Lai 56601	57881	293	Bacteria	Spirochaetes	4698136	4698112
Leptospira interrogans serovar Lai IPAV	161957	32553	Bacteria	Spirochaetes	4708532	4708508
Leptospirillum ferriphilum ML 04	175904	68175	Bacteria	Nitrospirae	2406158	2406134
Leptospirillum ferrooxidans C2 3	158171	157333	Bacteria	Nitrospirae	2559539	2559515
Leptothrix cholodnii SP 6	58971	20039	Bacteria	Proteobacteria	4909404	4909380
Leptotrichia buccalis C 1013 b	59211	29445	Bacteria	Fusobacteria	2465611	2465587
Leuconostoc C2	68743	67911	Bacteria	Firmicutes	1877274	1877250
Leuconostoc carnosum JB16	176371	174298	Bacteria	Firmicutes	1773473	1773449
Leuconostoc citreum KM20	58481	16062	Bacteria	Firmicutes	1896619	1896595
Leuconostoc gasicomitatum LMG 18811	50385	48123	Bacteria	Firmicutes	1954081	1954057
Leuconostoc gelidum JB7	175682	174297	Bacteria	Firmicutes	1893500	1893476
Leuconostoc kimchii IMSNU11154	48589	40837	Bacteria	Firmicutes	2101793	2101769
Leuconostoc mesenteroides ATCC 8293	57919	315	Bacteria	Firmicutes	2075765	2075741
Leuconostoc mesenteroides J18	84337	75083	Bacteria	Firmicutes	2016432	2016408
Listeria innocua Clip11262	61567	86	Bacteria	Firmicutes	3093115	3093091
Listeria ivanovii PAM 55	73473	13441	Bacteria	Firmicutes	2928880	2928856
Listeria monocytogenes	43671	36361	Bacteria	Firmicutes	3109680	3109656
Listeria monocytogenes 07PF0776	162185	78811	Bacteria	Firmicutes	2901563	2901539
Listeria monocytogenes 08 5923	43727	36363	Bacteria	Firmicutes	2999055	2999031
Listeria monocytogenes 10403S	54461	17495	Bacteria	Firmicutes	2903107	2903083
Listeria monocytogenes ATCC 19117	175109	51859	Bacteria	Firmicutes	2951806	2951782
Listeria monocytogenes Clip80459	59317	32207	Bacteria	Firmicutes	2912691	2912667
Listeria monocytogenes EGD	223288		Bacteria	Firmicutes	2907194	2907170
Listeria monocytogenes EGD e	61583	276	Bacteria	Firmicutes	2944529	2944505
Listeria monocytogenes Finland 1998	54443	17319	Bacteria	Firmicutes	2874432	2874408
Listeria monocytogenes FSL R2 561	54441	17317	Bacteria	Firmicutes	2973802	2973778
Listeria monocytogenes HCC23	59203	29409	Bacteria	Firmicutes	2976213	2976189
Listeria monocytogenes J0161	54459	17493	Bacteria	Firmicutes	3000465	3000441
Listeria monocytogenes J1 220	179735	60537	Bacteria	Firmicutes	3032272	3032248
Listeria monocytogenes J1816	179734	60535	Bacteria	Firmicutes	2947461	2947437
Listeria monocytogenes L312	175768	51857	Bacteria	Firmicutes	2912347	2912323
Listeria monocytogenes La111	193768	177104	Bacteria	Firmicutes	2776518	2776494
Listeria monocytogenes M7	162131	66625	Bacteria	Firmicutes	2976164	2976140
Listeria monocytogenes N53 1	193767	177090	Bacteria	Firmicutes	2776848	2776824
Listeria monocytogenes serotype 1 2b SLCC2755	52455	50379	Bacteria	Firmicutes	3023928	3023904
Listeria monocytogenes serotype 1 2c SLCC2372	174872	50377	Bacteria	Firmicutes	3022912	3022888
Listeria monocytogenes serotype 4a L99	161953	31327	Bacteria	Firmicutes	2979199	2979175
Listeria monocytogenes serotype 4b F2365	57689	85	Bacteria	Firmicutes	2905188	2905164
Listeria monocytogenes serotype 4b LL195	182103	179063	Bacteria	Firmicutes	2904663	2904639
Listeria monocytogenes serotype 7 SLCC2482	174871	50371	Bacteria	Firmicutes	2986791	2986767
Listeria monocytogenes SLCC2376	175111	51863	Bacteria	Firmicutes	2840186	2840162
Listeria monocytogenes SLCC2378	175105	51729	Bacteria	Firmicutes	2941361	2941337
Listeria monocytogenes SLCC2479	175108	51829	Bacteria	Firmicutes	2972173	2972149
Listeria monocytogenes SLCC2540	175106	51731	Bacteria	Firmicutes	2976959	2976935
Listeria monocytogenes SLCC5850	175110	51861	Bacteria	Firmicutes	2907143	2907119
Listeria monocytogenes SLCC7179	175107	51733	Bacteria	Firmicutes	2882235	2882211
Listeria seeligeri serovar 1 2b SLCC3954	46215	41123	Bacteria	Firmicutes	2797637	2797613
Listeria welshimeri serovar 6b SLCC5334	61605	13443	Bacteria	Firmicutes	2814131	2814107
Listonella anguillarum 775	68057	51883	Bacteria	Proteobacteria	4052049	4052025
Listonella anguillarum M3	217771	211964	Bacteria	Proteobacteria	4117888	4117864
Lysinibacillus sphaericus C3 41	58945	19619	Bacteria	Firmicutes	4817465	4817441
Macrococcus caseolyticus JCSC5402	59003	20209	Bacteria	Firmicutes	2219746	2219722
Magnetococcus MC 1	57833	262	Bacteria	Proteobacteria	4719582	4719558
Magnetospirillum gryphiswaldense MSR 1	232249		Bacteria	Proteobacteria	4365797	4365773
Magnetospirillum magneticum AMB 1	58527	16217	Bacteria	Proteobacteria	4967149	4967125
Mahella australiensis 50 1 BON	66917	42243	Bacteria	Firmicutes	3135973	3135949
Mannheimia haemolytica D153	212303	181152	Bacteria	Proteobacteria	2681845	2681821
Mannheimia haemolytica D171	212304	194566	Bacteria	Proteobacteria	2501383	2501359
Mannheimia haemolytica D174	212305	194567	Bacteria	Proteobacteria	2702202	2702178
Mannheimia haemolytica M42548	198769	196475	Bacteria	Proteobacteria	2731871	2731847
Mannheimia haemolytica USDA ARS SAM 185	195457	178793	Bacteria	Proteobacteria	2544669	2544645
Mannheimia haemolytica USDA ARS USMARC 183	195458	178795	Bacteria	Proteobacteria	2658333	2658309
Mannheimia haemolytica USMARC 2286	213228	212438	Bacteria	Proteobacteria	2658508	2658484
Mannheimia succiniciproducens MBEL55E	58197	13068	Bacteria	Proteobacteria	2314079	2314055
Maricaulis maris MCS10	58689	17333	Bacteria	Proteobacteria	3368781	3368757
Marinithermus hydrothermalis DSM 14884	65783	50827	Bacteria	Deinococcus-Thermus	2269168	2269144
Marinitoga piezophila KA3	81629	66025	Bacteria	Thermotogae	2244795	2244771
Marinobacter adhaerens HP15	162009	46089	Bacteria	Proteobacteria	4651728	4651704
Marinobacter aquaeolei VT8	59419	13239	Bacteria	Proteobacteria	4779765	4779741
Marinobacter BSs20148	171995	170720	Bacteria	Proteobacteria	4063865	4063841
Marinobacter hydrocarbonoclasticus ATCC 49840	162203	91119	Bacteria	Proteobacteria	3989481	3989457
Marinomonas mediterranea MMB 1	64753	51765	Bacteria	Proteobacteria	4684317	4684293
Marinomonas MWYL1	58715	17445	Bacteria	Proteobacteria	5100345	5100321
Marinomonas posidonica IVIA Po 181	67323	52545	Bacteria	Proteobacteria	3899941	3899917
Marivirga tractuosa DSM 4126	60837	37901	Bacteria	Bacteroidetes	4516492	4516468
Megamonas hypermegale	197163	39163	Bacteria	Firmicutes	2209939	2209915
Megasphaera elsdenii DSM 20460	71135	70535	Bacteria	Firmicutes	2474719	2474695
Meiothermus ruber DSM 1279	198526	196343	Bacteria	Deinococcus-Thermus	3098882	3098858
Meiothermus ruber DSM 1279 JGI	46661	28827	Bacteria	Deinococcus-Thermus	3097458	3097434
Meiothermus silvanus DSM 9946	49485	29551	Bacteria	Deinococcus-Thermus	3721672	3721648
Melioribacter roseus P3M	170941	165865	Bacteria	Ignavibacteriae	3300415	3300391
Melissococcus plutonius ATCC 35311	66803	61383	Bacteria	Firmicutes	2068734	2068710
Melissococcus plutonius DAT561	89371	73165	Bacteria	Firmicutes	2045255	2045231
Mesoplasma florum L1	58055	10650	Bacteria	Tenericutes	793225	793201
Mesoplasma florum W37	224253	222289	Bacteria	Tenericutes	825825	825801
Mesorhizobium australicum WSM2073	75101	47287	Bacteria	Proteobacteria	6200535	6200511
Mesorhizobium ciceri biovar biserrulae WSM1271	62101	48991	Bacteria	Proteobacteria	6690030	6690006
Mesorhizobium loti MAFF303099	57601	18	Bacteria	Proteobacteria	7596300	7596276
Mesorhizobium opportunistum WSM2075	40861	33861	Bacteria	Proteobacteria	6884445	6884421
Mesotoga prima MesG1 Ag 4 2	52599	48995	Bacteria	Thermotogae	2975955	2975931
Metallosphaera cuprina Ar 4	66329	65497	Archaea	Crenarchaeota	1840349	1840325
Metallosphaera sedula DSM 5348	58717	17447	Archaea	Crenarchaeota	2191518	2191494
Methanobacterium AL 21	63623	53495	Archaea	Euryarchaeota	2583754	2583730
Methanobacterium MB1	231690		Archaea	Euryarchaeota	2029767	2029743
Methanobacterium SWAN 1	67359	53561	Archaea	Euryarchaeota	2546542	2546518
Methanobrevibacter AbM4	206516	157813	Archaea	Euryarchaeota	1998190	1998166
Methanobrevibacter ruminantium M1	45857	34681	Archaea	Euryarchaeota	2937204	2937180
Methanobrevibacter smithii ATCC 35061	58827	18653	Archaea	Euryarchaeota	1853161	1853137
Methanocaldococcus fervens AG86	59347	32615	Archaea	Euryarchaeota	1507253	1507229
Methanocaldococcus FS406 22	42499	37943	Archaea	Euryarchaeota	1773138	1773114
Methanocaldococcus infernus ME	48803	32611	Archaea	Euryarchaeota	1328195	1328171
Methanocaldococcus jannaschii DSM 2661	57713	102	Archaea	Euryarchaeota	1739930	1739906
Methanocaldococcus vulcanius M7	41131	33047	Archaea	Euryarchaeota	1761740	1761716
Methanocella arvoryzae MRE50	61623	19641	Archaea	Euryarchaeota	3179917	3179893
Methanocella conradii HZ254	157911	73221	Archaea	Euryarchaeota	2378439	2378415
Methanocella paludicola SANAE	42887	20361	Archaea	Euryarchaeota	2957636	2957612
Methanococcoides burtonii DSM 6242	58023	9634	Archaea	Euryarchaeota	2575033	2575009
Methanococcus aeolicus Nankai 3	58823	18641	Archaea	Euryarchaeota	1569501	1569477
Methanococcus maripaludis C5	58741	17641	Archaea	Euryarchaeota	1789048	1789024
Methanococcus maripaludis C6	58947	19639	Archaea	Euryarchaeota	1744194	1744170
Methanococcus maripaludis C7	58847	18819	Archaea	Euryarchaeota	1772695	1772671
Methanococcus maripaludis S2	58035	10632	Archaea	Euryarchaeota	1661138	1661114
Methanococcus maripaludis X1	70729	68579	Archaea	Euryarchaeota	1746698	1746674
Methanococcus vannielii SB	58767	17889	Archaea	Euryarchaeota	1720049	1720025
Methanococcus voltae A3	49529	20131	Archaea	Euryarchaeota	1936388	1936364
Methanocorpusculum labreanum Z	58785	18109	Archaea	Euryarchaeota	1804963	1804939
Methanoculleus bourgensis MS2	171377		Archaea	Euryarchaeota	2789775	2789751
Methanoculleus marisnigri JR1	58561	16330	Archaea	Euryarchaeota	2478102	2478078
Methanohalobium evestigatum Z 7303	49857	37945	Archaea	Euryarchaeota	2406234	2406210
Methanohalophilus mahii DSM 5219	47313	30711	Archaea	Euryarchaeota	2012425	2012401
Methanolobus psychrophilus R15	177925	74005	Archaea	Euryarchaeota	3072770	3072746
Methanomassiliicoccus Mx1 Issoire	207287	189659	Archaea	Euryarchaeota	1931652	1931628
Methanomethylovorans hollandica DSM 15978	184864	50749	Archaea	Euryarchaeota	2714015	2713991
Methanoplanus petrolearius DSM 11571	52695	40773	Archaea	Euryarchaeota	2843291	2843267
Methanopyrus kandleri AV19	57883	294	Archaea	Euryarchaeota	1694970	1694946
Methanoregula boonei 6A8	58815	18505	Archaea	Euryarchaeota	2542944	2542920
Methanoregula formicicum SMSP	184406	63567	Archaea	Euryarchaeota	2820859	2820835
Methanosaeta concilii GP6	66207	63185	Archaea	Euryarchaeota	3026647	3026623
Methanosaeta harundinacea 6Ac	81199	76151	Archaea	Euryarchaeota	2571036	2571012
Methanosaeta thermophila PT	58469	15765	Archaea	Euryarchaeota	1879472	1879448
Methanosalsum zhilinae DSM 4017	68249	40771	Archaea	Euryarchaeota	2138445	2138421
Methanosarcina acetivorans C2A	57879	290	Archaea	Euryarchaeota	5751493	5751469
Methanosarcina barkeri Fusaro	57715	103	Archaea	Euryarchaeota	4873768	4873744
Methanosarcina mazei Go1	57893	300	Archaea	Euryarchaeota	4096346	4096322
Methanosarcina mazei Tuc01	190185	176295	Archaea	Euryarchaeota	3427950	3427926
Methanosphaera stadtmanae DSM 3091	58407	15579	Archaea	Euryarchaeota	1767404	1767380
Methanosphaerula palustris E1 9c	59193	29381	Archaea	Euryarchaeota	2922918	2922894
Methanospirillum hungatei JF 1	58181	13015	Archaea	Euryarchaeota	3544739	3544715
Methanothermobacter marburgensis Marburg	51637	40103	Archaea	Euryarchaeota	1639137	1639113
Methanothermobacter thermautotrophicus Delta H	57877	289	Archaea	Euryarchaeota	1751378	1751354
Methanothermococcus okinawensis IH1	51535	43653	Archaea	Euryarchaeota	1677457	1677433
Methanothermus fervidus DSM 2088	60167	33689	Archaea	Euryarchaeota	1243343	1243319
Methanotorris igneus Kol 5	67321	51821	Archaea	Euryarchaeota	1854198	1854174
Methylacidiphilum infernorum V4	59161	28995	Bacteria	Verrucomicrobia	2287146	2287122
Methylibium petroleiphilum PM1	58085	10789	Bacteria	Proteobacteria	4643641	4643617
Methylobacillus flagellatus KT	58049	10647	Bacteria	Proteobacteria	2971518	2971494
Methylobacterium 4 46	58843	18809	Bacteria	Proteobacteria	7737028	7737004
Methylobacterium chloromethanicum CM4	58933	19527	Bacteria	Proteobacteria	6180735	6180711
Methylobacterium extorquens AM1	57605	20	Bacteria	Proteobacteria	6879783	6879759
Methylobacterium extorquens DM4	61617	16093	Bacteria	Proteobacteria	6123854	6123830
Methylobacterium extorquens PA1	58821	18637	Bacteria	Proteobacteria	5471155	5471131
Methylobacterium nodulans ORS 2060	59023	20477	Bacteria	Proteobacteria	8839030	8839006
Methylobacterium populi BJ001	58937	19559	Bacteria	Proteobacteria	5849000	5848976
Methylobacterium radiotolerans JCM 2831	58845	18817	Bacteria	Proteobacteria	6899119	6899095
Methylocella silvestris BL2	59433	20635	Bacteria	Proteobacteria	4305431	4305407
Methylococcus capsulatus Bath	57607	21	Bacteria	Proteobacteria	3304562	3304538
Methylocystis SC2	174072	173412	Bacteria	Proteobacteria	3773445	3773421
Methylomicrobium alcaliphilum	77119		Bacteria	Proteobacteria	4668297	4668273
Methylomonas methanica MC09	67363	53917	Bacteria	Proteobacteria	5051682	5051658
Methylophaga JAM1	162947	84457	Bacteria	Proteobacteria	3137193	3137169
Methylophaga JAM7	162949	84459	Bacteria	Proteobacteria	2745292	2745268
Methylotenera 301	49469	39983	Bacteria	Proteobacteria	3059872	3059848
Methylotenera mobilis JLW8	59373	33319	Bacteria	Proteobacteria	2547571	2547547
Methylovorus glucosetrophus SIP3 4	59367	33241	Bacteria	Proteobacteria	3082010	3081986
Methylovorus MP688	60723	52541	Bacteria	Proteobacteria	2862392	2862368
Micavibrio aeruginosavorus ARL 13	73585	49751	Bacteria	Proteobacteria	2481984	2481960
Micavibrio EPB	194120	163341	Bacteria	Proteobacteria	2458611	2458587
Microbacterium testaceum StLB037	62789	62249	Bacteria	Actinobacteria	3982035	3982011
Micrococcus luteus NCTC 2665	59033	20655	Bacteria	Actinobacteria	2501098	2501074
Microcoleus PCC 7113	183114	158839	Bacteria	Cyanobacteria	7966519	7966495
Microcystis aeruginosa NIES 843	59101	27835	Bacteria	Cyanobacteria	5842796	5842772
Microlunatus phosphovorus NM 1	68055	66879	Bacteria	Actinobacteria	5683124	5683100
Micromonospora aurantiaca ATCC 27029	42501	37957	Bacteria	Actinobacteria	7025560	7025536
Micromonospora L5	45895	38291	Bacteria	Actinobacteria	6962534	6962510
Mobiluncus curtisii ATCC 43063	49695	31519	Bacteria	Actinobacteria	2146481	2146457
Modestobacter marinus	167487	82845	Bacteria	Actinobacteria	5575518	5575494
Moorella thermoacetica ATCC 39073	58051	10648	Bacteria	Firmicutes	2628785	2628761
Moraxella catarrhalis BBH18	48809	46869	Bacteria	Proteobacteria	1863287	1863263
Morganella morganii KT	180867	78681	Bacteria	Proteobacteria	3799540	3799516
Muricauda ruestringensis DSM 13258	72479	52467	Bacteria	Bacteroidetes	3842423	3842399
Mycobacterium abscessus	61613	15691	Bacteria	Actinobacteria	5090493	5090469
Mycobacterium abscessus bolletii 50594	205422	191917	Bacteria	Actinobacteria	5270530	5270506
Mycobacterium africanum GM041182	68839	68095	Bacteria	Actinobacteria	4389315	4389291
Mycobacterium avium 104	57693	88	Bacteria	Actinobacteria	5475492	5475468
Mycobacterium avium paratuberculosis K 10	57699	91	Bacteria	Actinobacteria	4829782	4829758
Mycobacterium avium paratuberculosis MAP4	202426	168471	Bacteria	Actinobacteria	4829425	4829401
Mycobacterium bovis AF2122 97	57695	89	Bacteria	Actinobacteria	4345493	4345469
Mycobacterium bovis BCG Korea 1168P	189029	170028	Bacteria	Actinobacteria	4376712	4376688
Mycobacterium bovis BCG Mexico	86889	45811	Bacteria	Actinobacteria	4350387	4350363
Mycobacterium bovis BCG Pasteur 1173P2	58781	18059	Bacteria	Actinobacteria	4374523	4374499
Mycobacterium bovis BCG Tokyo 172	59281	31211	Bacteria	Actinobacteria	4371712	4371688
Mycobacterium canettii CIPT 140010059	70731	68135	Bacteria	Actinobacteria	4482060	4482036
Mycobacterium canettii CIPT 140060008	184829		Bacteria	Actinobacteria	4432427	4432403
Mycobacterium canettii CIPT 140070008	184832		Bacteria	Actinobacteria	4420198	4420174
Mycobacterium canettii CIPT 140070010	184828		Bacteria	Actinobacteria	4525949	4525925
Mycobacterium canettii CIPT 140070017	184830		Bacteria	Actinobacteria	4524467	4524443
Mycobacterium chubuense NBB4	168322	53215	Bacteria	Actinobacteria	6342627	6342603
Mycobacterium gilvum PYR GCK	59421	15760	Bacteria	Actinobacteria	5982833	5982809
Mycobacterium gilvum Spyr1	61403	28521	Bacteria	Actinobacteria	5783295	5783271
Mycobacterium indicus pranii MTCC 9506	175523	33469	Bacteria	Actinobacteria	5589008	5588984
Mycobacterium intracellulare ATCC 13950	167994	82157	Bacteria	Actinobacteria	5402403	5402379
Mycobacterium intracellulare MOTT 02	89387	82153	Bacteria	Actinobacteria	5409697	5409673
Mycobacterium intracellulare MOTT 64	89385	82155	Bacteria	Actinobacteria	5501091	5501067
Mycobacterium JDM601	67369	51513	Bacteria	Actinobacteria	4643669	4643645
Mycobacterium JLS	58489	16079	Bacteria	Actinobacteria	6048426	6048402
Mycobacterium kansasii ATCC 12478	55385	30907	Bacteria	Actinobacteria	6577230	6577206
Mycobacterium KMS	58491	16081	Bacteria	Actinobacteria	6256082	6256058
Mycobacterium leprae Br4923	59293	31271	Bacteria	Actinobacteria	3268072	3268048
Mycobacterium leprae TN	57697	90	Bacteria	Actinobacteria	3268204	3268180
Mycobacterium liflandii 128FXT	59005	20227	Bacteria	Actinobacteria	6399545	6399521
Mycobacterium marinum M	59423	16725	Bacteria	Actinobacteria	6660146	6660122
Mycobacterium massiliense GO 06	170732	168263	Bacteria	Actinobacteria	4687874	4687850
Mycobacterium MCS	58465	15762	Bacteria	Actinobacteria	5920525	5920501
Mycobacterium MOTT36Y	164001	156947	Bacteria	Actinobacteria	5613627	5613603
Mycobacterium rhodesiae NBB3	75107	60027	Bacteria	Actinobacteria	6415740	6415716
Mycobacterium smegmatis JS623	184820	60055	Bacteria	Actinobacteria	7221770	7221746
Mycobacterium smegmatis MC2 155	171958	38453	Bacteria	Actinobacteria	6988209	6988185
Mycobacterium smegmatis MC2 155 TIGR	57701	92	Bacteria	Actinobacteria	6988210	6988186
Mycobacterium tuberculosis	185758	82273	Bacteria	Actinobacteria	4421198	4421174
Mycobacterium tuberculosis Beijing NITR203	197218	193385	Bacteria	Actinobacteria	4411129	4411105
Mycobacterium tuberculosis CAS NITR204	202217	193386	Bacteria	Actinobacteria	4392877	4392853
Mycobacterium tuberculosis CCDC5079	203790	66069	Bacteria	Actinobacteria	4414326	4414302
Mycobacterium tuberculosis CCDC5079 1	161943	19585	Bacteria	Actinobacteria	4398813	4398789
Mycobacterium tuberculosis CCDC5180	161941	19583	Bacteria	Actinobacteria	4405982	4405958
Mycobacterium tuberculosis CDC1551	57775	223	Bacteria	Actinobacteria	4403838	4403814
Mycobacterium tuberculosis CTRI 2	161997	43171	Bacteria	Actinobacteria	4398526	4398502
Mycobacterium tuberculosis EAI5	212307	210717	Bacteria	Actinobacteria	4391175	4391151
Mycobacterium tuberculosis EAI5 NITR206	202218	193387	Bacteria	Actinobacteria	4390307	4390283
Mycobacterium tuberculosis Erdman ATCC 35801	193763	88109	Bacteria	Actinobacteria	4392354	4392330
Mycobacterium tuberculosis F11	58417	15642	Bacteria	Actinobacteria	4424436	4424412
Mycobacterium tuberculosis H37Ra	58853	18883	Bacteria	Actinobacteria	4419978	4419954
Mycobacterium tuberculosis H37Rv	57777	224	Bacteria	Actinobacteria	4411533	4411509
Mycobacterium tuberculosis H37Rv 1	170532	37301	Bacteria	Actinobacteria	4411710	4411686
Mycobacterium tuberculosis Haarlem	54453	17353	Bacteria	Actinobacteria	4408225	4408201
Mycobacterium tuberculosis Haarlem3 NITR202	202216	192916	Bacteria	Actinobacteria	4404787	4404763
Mycobacterium tuberculosis KZN 1435	59069	21055	Bacteria	Actinobacteria	4398251	4398227
Mycobacterium tuberculosis KZN 4207	83619	21053	Bacteria	Actinobacteria	4394986	4394962
Mycobacterium tuberculosis KZN 605	54947	21057	Bacteria	Actinobacteria	4399121	4399097
Mycobacterium tuberculosis RGTB327	157907	73717	Bacteria	Actinobacteria	4380120	4380096
Mycobacterium tuberculosis RGTB423	162179	73719	Bacteria	Actinobacteria	4406588	4406564
Mycobacterium tuberculosis UT205	162183	74573	Bacteria	Actinobacteria	4418089	4418065
Mycobacterium ulcerans Agy99	62939	16230	Bacteria	Actinobacteria	5805763	5805739
Mycobacterium vanbaalenii PYR 1	58463	15761	Bacteria	Actinobacteria	6491866	6491842
Mycobacterium VKM Ac 1815D	199859	177066	Bacteria	Actinobacteria	5438193	5438169
Mycobacterium yongonense 05 1390	189649	82265	Bacteria	Actinobacteria	5662091	5662067
Mycoplasma agalactiae	46679	16096	Bacteria	Tenericutes	1006703	1006679
Mycoplasma agalactiae PG2	61619	16095	Bacteria	Tenericutes	877439	877415
Mycoplasma arthritidis 158L3 1	58005	1422	Bacteria	Tenericutes	820454	820430
Mycoplasma bovis HB0801	168665	49159	Bacteria	Tenericutes	991703	991679
Mycoplasma bovis Hubei 1	68691	62195	Bacteria	Tenericutes	948122	948098
Mycoplasma bovis PG45	60859	12525	Bacteria	Tenericutes	1003405	1003381
Mycoplasma capricolum ATCC 27343	58525	16208	Bacteria	Tenericutes	1010024	1010000
Mycoplasma conjunctivae	59325	32285	Bacteria	Tenericutes	846215	846191
Mycoplasma crocodyli MP145	47087	29021	Bacteria	Tenericutes	934380	934356
Mycoplasma cynos C142	184824		Bacteria	Tenericutes	998124	998100
Mycoplasma fermentans JER	53543	36551	Bacteria	Tenericutes	977525	977501
Mycoplasma fermentans M64	62099	13415	Bacteria	Tenericutes	1118752	1118728
Mycoplasma fermentans PG18	197154	28473	Bacteria	Tenericutes	1004015	1003991
Mycoplasma gallisepticum CA06 2006 052 5 2P	172630	86107	Bacteria	Tenericutes	976413	976389
Mycoplasma gallisepticum F	162001	43301	Bacteria	Tenericutes	977613	977589
Mycoplasma gallisepticum NC06 2006 080 5 2P	172629	86105	Bacteria	Tenericutes	938870	938846
Mycoplasma gallisepticum NC08 2008 031 4 3P	172631	86109	Bacteria	Tenericutes	926651	926627
Mycoplasma gallisepticum NC95 13295 2 2P	172625	86095	Bacteria	Tenericutes	953990	953966
Mycoplasma gallisepticum NC96 1596 4 2P	172626	86097	Bacteria	Tenericutes	986258	986234
Mycoplasma gallisepticum NY01 2001 047 5 1P	172627	86099	Bacteria	Tenericutes	965526	965502
Mycoplasma gallisepticum R high	161999	43299	Bacteria	Tenericutes	1012028	1012004
Mycoplasma gallisepticum R low	57993	409	Bacteria	Tenericutes	1012801	1012777
Mycoplasma gallisepticum S6	200523	65551	Bacteria	Tenericutes	985445	985421
Mycoplasma gallisepticum VA94 7994 1 7P	172624	86093	Bacteria	Tenericutes	964111	964087
Mycoplasma gallisepticum WI01 2001 043 13 2P	172628	86103	Bacteria	Tenericutes	939845	939821
Mycoplasma genitalium G37	57707	97	Bacteria	Tenericutes	580077	580053
Mycoplasma genitalium M2288	173372	39707	Bacteria	Tenericutes	579559	579535
Mycoplasma genitalium M2321	173373	39739	Bacteria	Tenericutes	579978	579954
Mycoplasma genitalium M6282	173371	39705	Bacteria	Tenericutes	579505	579481
Mycoplasma genitalium M6320	173370	39703	Bacteria	Tenericutes	579797	579773
Mycoplasma haemocanis Illinois	82367	76583	Bacteria	Tenericutes	919993	919969
Mycoplasma haemofelis Langford 1	62461	61503	Bacteria	Tenericutes	1147260	1147236
Mycoplasma haemofelis Ohio2	162029	50029	Bacteria	Tenericutes	1155938	1155914
Mycoplasma hominis ATCC 23114	41875	53147	Bacteria	Tenericutes	665446	665422
Mycoplasma hyopneumoniae 168	162053	53881	Bacteria	Tenericutes	925577	925553
Mycoplasma hyopneumoniae 168 L	205052	76853	Bacteria	Tenericutes	921094	921070
Mycoplasma hyopneumoniae 232	58205	13120	Bacteria	Tenericutes	892759	892735
Mycoplasma hyopneumoniae 7422	212968	47327	Bacteria	Tenericutes	898496	898472
Mycoplasma hyopneumoniae 7448	58039	10639	Bacteria	Tenericutes	920080	920056
Mycoplasma hyopneumoniae J	58059	10675	Bacteria	Tenericutes	897406	897382
Mycoplasma hyorhinis DBS 1050	228933	221198	Bacteria	Tenericutes	837448	837424
Mycoplasma hyorhinis GDL 1	87003	80425	Bacteria	Tenericutes	837481	837457
Mycoplasma hyorhinis HUB 1	51695	51405	Bacteria	Tenericutes	839616	839592
Mycoplasma hyorhinis MCLD	162087	61173	Bacteria	Tenericutes	829710	829686
Mycoplasma hyorhinis SK76	181997	78027	Bacteria	Tenericutes	836898	836874
Mycoplasma leachii 99 014 6	162031	50599	Bacteria	Tenericutes	1017233	1017209
Mycoplasma leachii PG50	60849	27715	Bacteria	Tenericutes	1008952	1008928
Mycoplasma mobile 163K	58077	10697	Bacteria	Tenericutes	777080	777056
Mycoplasma mycoides capri LC 95010	66189	50391	Bacteria	Tenericutes	1155840	1155816
Mycoplasma mycoides SC Gladysdale	197153	27713	Bacteria	Tenericutes	1193809	1193785
Mycoplasma mycoides SC PG1	58031		Bacteria	Tenericutes	1211704	1211680
Mycoplasma ovis Michigan	232247	225755	Bacteria	Tenericutes	702512	702488
Mycoplasma parvum Indiana	223379	219646	Bacteria	Tenericutes	564396	564372
Mycoplasma penetrans HF 2	57729	176	Bacteria	Tenericutes	1358634	1358610
Mycoplasma pneumoniae 309	85495	78181	Bacteria	Tenericutes	817177	817153
Mycoplasma pneumoniae FH	162027	49525	Bacteria	Tenericutes	811089	811065
Mycoplasma pneumoniae M129	57709	99	Bacteria	Tenericutes	816395	816371
Mycoplasma pneumoniae M129 B7	185759	176548	Bacteria	Tenericutes	816374	816350
Mycoplasma pulmonis UAB CTIP	61569	100	Bacteria	Tenericutes	963880	963856
Mycoplasma putrefaciens KS1	72481	46453	Bacteria	Tenericutes	832604	832580
Mycoplasma putrefaciens Mput9231	198525	188690	Bacteria	Tenericutes	859997	859973
Mycoplasma suis Illinois	61897	49421	Bacteria	Tenericutes	742432	742408
Mycoplasma suis KI3806	63665	43245	Bacteria	Tenericutes	709271	709247
Mycoplasma synoviae 53	58061	10676	Bacteria	Tenericutes	799477	799453
Mycoplasma wenyonii Massachusetts	170731	168067	Bacteria	Tenericutes	650229	650205
Myxococcus fulvus HW 1	68443	27837	Bacteria	Proteobacteria	9003594	9003570
Myxococcus stipitatus DSM 14675	186549	185255	Bacteria	Proteobacteria	10350587	10350563
Myxococcus xanthus DK 1622	58003	1421	Bacteria	Proteobacteria	9139764	9139740
Nakamurella multipartita DSM 44233	59221	29537	Bacteria	Actinobacteria	6060299	6060275
Nanoarchaeum equitans Kin4 M	58009	9599	Archaea	Nanoarchaeota	490886	490862
Natranaerobius thermophilus JW NM WN LF	59001	20207	Bacteria	Firmicutes	3191456	3191432
Natrialba magadii ATCC 43099	46245	30691	Archaea	Euryarchaeota	4443647	4443623
Natrinema J7	171337	89473	Archaea	Euryarchaeota	3793617	3793593
Natrinema pellirubrum DSM 15624	74437	52951	Archaea	Euryarchaeota	4354103	4354079
Natronobacterium gregoryi SP2	74439	60135	Archaea	Euryarchaeota	3788357	3788333
Natronococcus occultus SP4	184863	46985	Archaea	Euryarchaeota	4314121	4314097
Natronomonas moolapensis 8 8 11	190182	50649	Archaea	Euryarchaeota	2912574	2912550
Natronomonas pharaonis DSM 2160	58435	15742	Archaea	Euryarchaeota	2749699	2749675
Nautilia profundicola AmH	59345	32573	Bacteria	Proteobacteria	1676445	1676421
Neisseria gonorrhoeae FA 1090	57611	23	Bacteria	Proteobacteria	2153923	2153899
Neisseria gonorrhoeae NCCP11945	59191	29335	Bacteria	Proteobacteria	2236180	2236156
Neisseria gonorrhoeae TCDC NG08107	161097	61377	Bacteria	Proteobacteria	2193891	2193867
Neisseria lactamica 020 06	60851	13472	Bacteria	Proteobacteria	2220607	2220583
Neisseria meningitidis 053442	58587	16393	Bacteria	Proteobacteria	2153417	2153393
Neisseria meningitidis 8013	161967	34687	Bacteria	Proteobacteria	2277551	2277527
Neisseria meningitidis alpha14	61649	39689	Bacteria	Proteobacteria	2145296	2145272
Neisseria meningitidis alpha710	161971	36319	Bacteria	Proteobacteria	2242948	2242924
Neisseria meningitidis FAM18	57825	255	Bacteria	Proteobacteria	2194962	2194938
Neisseria meningitidis G2136	162085	61085	Bacteria	Proteobacteria	2184863	2184839
Neisseria meningitidis H44 76	162083	61079	Bacteria	Proteobacteria	2240884	2240860
Neisseria meningitidis M01 240149	162079	61069	Bacteria	Proteobacteria	2223519	2223495
Neisseria meningitidis M01 240355	162075	61063	Bacteria	Proteobacteria	2287778	2287754
Neisseria meningitidis M04 240196	162081	61073	Bacteria	Proteobacteria	2250450	2250426
Neisseria meningitidis MC58	57817	251	Bacteria	Proteobacteria	2272361	2272337
Neisseria meningitidis NZ 05 33	162077	61065	Bacteria	Proteobacteria	2248967	2248943
Neisseria meningitidis WUE 2594	162093	61527	Bacteria	Proteobacteria	2227256	2227232
Neisseria meningitidis Z2491	57819	252	Bacteria	Proteobacteria	2184407	2184383
Neorickettsia risticii Illinois	58889	19099	Bacteria	Proteobacteria	879978	879954
Neorickettsia sennetsu Miyayama	57965	357	Bacteria	Proteobacteria	859007	858983
Niastella koreensis GR20 10	83125	42711	Bacteria	Bacteroidetes	9033685	9033661
Nitratifractor salsuginis DSM 16511	62183	46883	Bacteria	Proteobacteria	2101286	2101262
Nitratiruptor SB155 2	58861	18963	Bacteria	Proteobacteria	1877932	1877908
Nitrobacter hamburgensis X14	58293	13473	Bacteria	Proteobacteria	5011526	5011502
Nitrobacter winogradskyi Nb 255	58295	13474	Bacteria	Proteobacteria	3402094	3402070
Nitrosococcus halophilus Nc4	46803	36589	Bacteria	Proteobacteria	4145262	4145238
Nitrosococcus oceani ATCC 19707	58403	13993	Bacteria	Proteobacteria	3522113	3522089
Nitrosococcus watsonii C 113	50331	40331	Bacteria	Proteobacteria	3373289	3373265
Nitrosomonas AL212	55727	32989	Bacteria	Proteobacteria	3337026	3337002
Nitrosomonas europaea ATCC 19718	57647	52	Bacteria	Proteobacteria	2812095	2812071
Nitrosomonas eutropha C91	58363	13913	Bacteria	Proteobacteria	2781827	2781803
Nitrosomonas Is79A3	68745	52837	Bacteria	Proteobacteria	3783445	3783421
Nitrosopumilus maritimus SCM1	58903	19265	Archaea	Thaumarchaeota	1645260	1645236
Nitrosospira multiformis ATCC 25196	58361	13912	Bacteria	Proteobacteria	3234313	3234289
Nocardia brasiliensis ATCC 700358	86913	81085	Bacteria	Actinobacteria	9436349	9436325
Nocardia cyriacigeorgica GUH 2	89395	79001	Bacteria	Actinobacteria	6194646	6194622
Nocardia farcinica IFM 10152	58203	13117	Bacteria	Actinobacteria	6292347	6292323
Nocardioides JS614	58149	12738	Bacteria	Actinobacteria	5293687	5293663
Nocardiopsis alba ATCC BAA 2165	174334	169662	Bacteria	Actinobacteria	5848212	5848188
Nocardiopsis dassonvillei DSM 43111	49483	19709	Bacteria	Actinobacteria	6543314	6543290
Nostoc azollae 0708	49725	30807	Bacteria	Cyanobacteria	5486148	5486124
Nostoc PCC 7107	182932	158705	Bacteria	Cyanobacteria	6329824	6329800
Nostoc PCC 7120	57803		Bacteria	Cyanobacteria	7211796	7211772
Nostoc PCC 7524	182933	158707	Bacteria	Cyanobacteria	6718872	6718848
Nostoc punctiforme PCC 73102	57767	216	Bacteria	Cyanobacteria	9059197	9059173
Novosphingobium aromaticivorans DSM 12444	57747	204	Bacteria	Proteobacteria	4233317	4233293
Novosphingobium PP1Y	67383	66901	Bacteria	Proteobacteria	5313909	5313885
Oceanimonas GK1	81627	68171	Bacteria	Proteobacteria	3527247	3527223
Oceanithermus profundus DSM 14977	60855	40223	Bacteria	Deinococcus-Thermus	2439293	2439269
Oceanobacillus iheyensis HTE831	57867	284	Bacteria	Firmicutes	3630529	3630505
Ochrobactrum anthropi ATCC 49188	58921	19485	Bacteria	Proteobacteria	5205783	5205759
Octadecabacter antarcticus 307	54701	19333	Bacteria	Proteobacteria	4875483	4875459
Octadecabacter arcticus 238	54699	19331	Bacteria	Proteobacteria	5478252	5478228
Odoribacter splanchnicus DSM 20712	63397	43469	Bacteria	Bacteroidetes	4392289	4392265
Oenococcus oeni PSU-1	59417	317	Bacteria	Firmicutes	1780518	1780494
Oligotropha carboxidovorans OM4	162135	66839	Bacteria	Proteobacteria	3839774	3839750
Oligotropha carboxidovorans OM5	72795	41025	Bacteria	Proteobacteria	3896077	3896053
Oligotropha carboxidovorans OM5 1	59155	28805	Bacteria	Proteobacteria	3745630	3745606
Olsenella uli DSM 7084	51367	36641	Bacteria	Actinobacteria	2051897	2051873
Onion yellows phytoplasma OY M	58015	9615	Bacteria	Tenericutes	853093	853069
Opitutus terrae PB90 1	58965	19989	Bacteria	Verrucomicrobia	5957606	5957582
Orientia tsutsugamushi Boryong	61621	16180	Bacteria	Proteobacteria	2127052	2127028
Orientia tsutsugamushi Ikeda	58869	18983	Bacteria	Proteobacteria	2008988	2008964
Ornithobacterium rhinotracheale DSM 15997	168256	50745	Bacteria	Bacteroidetes	2399176	2399152
Oscillatoria acuminata PCC 6304	183003	158709	Bacteria	Cyanobacteria	7804273	7804249
Oscillatoria nigro-viridis PCC 7112	183110	158711	Bacteria	Cyanobacteria	8272260	8272236
Oscillibacter valericigenes Sjm18 20	73895	41823	Bacteria	Firmicutes	4470624	4470600
Owenweeksia hongkongensis DSM 17368	82951	65297	Bacteria	Bacteroidetes	4000058	4000034
Paenibacillus JDR 2	59021	20399	Bacteria	Firmicutes	7184931	7184907
Paenibacillus larvae 04 309	232355	42205	Bacteria	Firmicutes	4056008	4055984
Paenibacillus mucilaginosus 3016	89377	77661	Bacteria	Firmicutes	8739049	8739025
Paenibacillus mucilaginosus K02	162117	63845	Bacteria	Firmicutes	8819201	8819177
Paenibacillus mucilaginosus KNP414	68311	67335	Bacteria	Firmicutes	8663822	8663798
Paenibacillus polymyxa CR1	231659	230571	Bacteria	Firmicutes	6024667	6024643
Paenibacillus polymyxa E681	53477	16065	Bacteria	Firmicutes	5394885	5394861
Paenibacillus polymyxa M1	162159	68665	Bacteria	Firmicutes	6231124	6231100
Paenibacillus polymyxa SC2	59583	52019	Bacteria	Firmicutes	6241933	6241909
Paenibacillus terrae HPL 003	82371	67295	Bacteria	Firmicutes	6083396	6083372
Paenibacillus Y412MC10	41127	27777	Bacteria	Firmicutes	7121666	7121642
Paludibacter propionicigenes WB4	60725	42009	Bacteria	Bacteroidetes	3685505	3685481
Pandoraea pnomenusa 3kgm	229878	226227	Bacteria	Proteobacteria	5435132	5435108
Pandoraea RB 44	231151	230133	Bacteria	Proteobacteria	5385253	5385229
Pantoea ananatis	86861	78277	Bacteria	Proteobacteria	4908146	4908122
Pantoea ananatis AJ13355	162073	60793	Bacteria	Proteobacteria	4877282	4877258
Pantoea ananatis LMG 20103	46807	43085	Bacteria	Proteobacteria	4703374	4703350
Pantoea ananatis PA13	162181	74285	Bacteria	Proteobacteria	4867133	4867109
Pantoea At 9b	55845	33803	Bacteria	Proteobacteria	6312789	6312765
Pantoea vagans C9 1	49871	43531	Bacteria	Proteobacteria	4888342	4888318
Parabacteroides distasonis ATCC 8503	58301	13485	Bacteria	Bacteroidetes	4811380	4811356
Parachlamydia acanthamoebae UV7	68335	49033	Bacteria	Chlamydiae	3072384	3072360
Paracoccus aminophilus JCM 7686	214795	212980	Bacteria	Proteobacteria	4873124	4873100
Paracoccus denitrificans PD1222	58187	13020	Bacteria	Proteobacteria	5236197	5236173
Parvibaculum lavamentivorans DS 1	58739	17639	Bacteria	Proteobacteria	3914746	3914722
Parvularcula bermudensis HTCC2503	51641	13509	Bacteria	Proteobacteria	2902644	2902620
Pasteurella multocida 3480	161955	32177	Bacteria	Proteobacteria	2378128	2378104
Pasteurella multocida 36950	86887	70829	Bacteria	Proteobacteria	2349519	2349495
Pasteurella multocida HN06	156881	80883	Bacteria	Proteobacteria	2407580	2407556
Pasteurella multocida Pm70	57627	39	Bacteria	Proteobacteria	2257488	2257464
Pectobacterium atrosepticum SCRI1043	57957	350	Bacteria	Proteobacteria	5064020	5063996
Pectobacterium carotovorum PC1	59295	31289	Bacteria	Proteobacteria	4862914	4862890
Pectobacterium carotovorum PCC21	174335	171960	Bacteria	Proteobacteria	4842772	4842748
Pectobacterium SCC3193	193707	122637	Bacteria	Proteobacteria	5164412	5164388
Pectobacterium wasabiae WPP163	41297	31293	Bacteria	Proteobacteria	5063893	5063869
Pediococcus claussenii ATCC BAA 344	81103	42741	Bacteria	Firmicutes	1978802	1978778
Pediococcus pentosaceus ATCC 25745	57981	398	Bacteria	Firmicutes	1832388	1832364
Pediococcus pentosaceus SL4	227215	222573	Bacteria	Firmicutes	1789139	1789115
Pedobacter heparinus DSM 2366	59111	27949	Bacteria	Bacteroidetes	5167384	5167360
Pedobacter saltans DSM 12145	61349	49337	Bacteria	Bacteroidetes	4635237	4635213
Pelagibacterium halotolerans B2	74393	72927	Bacteria	Proteobacteria	3948889	3948865
Pelobacter carbinolicus DSM 2380	58241	13337	Bacteria	Proteobacteria	3665894	3665870
Pelobacter propionicus DSM 2379	58255	13384	Bacteria	Proteobacteria	4241122	4241098
Pelodictyon phaeoclathratiforme BU 1	58173	13011	Bacteria	Chlorobi	3018239	3018215
Pelotomaculum thermopropionicum SI	58877	19023	Bacteria	Firmicutes	3025376	3025352
Persephonella marina EX H1	58119	12526	Bacteria	Aquificae	1983968	1983944
Persicivirga dokdonensis DSW 6	186842	33015	Bacteria	Bacteroidetes	3914633	3914609
Petrotoga mobilis SJ95	58747	17679	Bacteria	Thermotogae	2169549	2169525
Phaeobacter gallaeciensis	54715	19353	Bacteria	Proteobacteria	4160922	4160898
Phaeobacter gallaeciensis DSM 17395	54717	19355	Bacteria	Proteobacteria	4227138	4227114
Phaeobacter gallaeciensis DSM 26640	232357	227502	Bacteria	Proteobacteria	4540163	4540139
Phenylobacterium zucineum HLK1	58959	19931	Bacteria	Proteobacteria	4379233	4379209
Photobacterium profundum SS9	62923	13128	Bacteria	Proteobacteria	6403283	6403259
Photorhabdus asymbiotica ATCC 43949	59243	30577	Bacteria	Proteobacteria	5094140	5094116
Photorhabdus luminescens laumondii TTO1	61593	9605	Bacteria	Proteobacteria	5688988	5688964
Phycisphaera mikurensis NBRC 102666	157331	82987	Bacteria	Planctomycetes	3884384	3884360
Picrophilus torridus DSM 9790	58041	10641	Archaea	Euryarchaeota	1545896	1545872
Pirellula staleyi DSM 6068	43209	29845	Bacteria	Planctomycetes	6196200	6196176
Planctomyces brasiliensis DSM 5305	60583	47863	Bacteria	Planctomycetes	6006603	6006579
Planctomyces limnophilus DSM 3776	48643	29411	Bacteria	Planctomycetes	5460087	5460063
Plautia stali symbiont	65033		Bacteria	Proteobacteria	4092855	4092831
Pleurocapsa PCC 7327	183006	158829	Bacteria	Cyanobacteria	4986818	4986794
Polaribacter MED152	54207	13543	Bacteria	Bacteroidetes	2961475	2961451
Polaromonas JS666	58207	13121	Bacteria	Proteobacteria	5898679	5898655
Polaromonas naphthalenivorans CJ2	58273	13418	Bacteria	Proteobacteria	5366152	5366128
Polymorphum gilvum SL003B 26A1	65447	63293	Bacteria	Proteobacteria	4718965	4718941
Polynucleobacter necessarius asymbioticus QLW P1DMWA 1	58611	16679	Bacteria	Proteobacteria	2159491	2159467
Polynucleobacter necessarius STIR1	58967	19991	Bacteria	Proteobacteria	1560470	1560446
Porphyromonas asaccharolytica DSM 20707	66603	51745	Bacteria	Bacteroidetes	2186371	2186347
Porphyromonas gingivalis ATCC 33277	58879	19051	Bacteria	Bacteroidetes	2354887	2354863
Porphyromonas gingivalis TDC60	67407	66755	Bacteria	Bacteroidetes	2339899	2339875
Porphyromonas gingivalis W83	57641	48	Bacteria	Bacteroidetes	2343477	2343453
Prevotella dentalis DSM 3688	184818	56077	Bacteria	Bacteroidetes	3350210	3350186
Prevotella denticola F0289	65091	49293	Bacteria	Bacteroidetes	2937590	2937566
Prevotella intermedia 17	163151	175	Bacteria	Bacteroidetes	2699439	2699415
Prevotella melaninogenica ATCC 25845	51377	31383	Bacteria	Bacteroidetes	3168284	3168260
Prevotella oral taxon 299 F0039	45899	40047	Bacteria	Bacteroidetes	2480271	2480247
Prevotella ruminicola 23	47507	10619	Bacteria	Bacteroidetes	3619560	3619536
Prochlorococcus marinus AS9601	58307	13548	Bacteria	Cyanobacteria	1669887	1669863
Prochlorococcus marinus CCMP1375	57995	419	Bacteria	Cyanobacteria	1751081	1751057
Prochlorococcus marinus MIT 9211	58309	13551	Bacteria	Cyanobacteria	1688964	1688940
Prochlorococcus marinus MIT 9215	58819	18633	Bacteria	Cyanobacteria	1738791	1738767
Prochlorococcus marinus MIT 9301	58437	15746	Bacteria	Cyanobacteria	1641880	1641856
Prochlorococcus marinus MIT 9303	58305	13496	Bacteria	Cyanobacteria	2682676	2682652
Prochlorococcus marinus MIT 9312	58357	13910	Bacteria	Cyanobacteria	1709205	1709181
Prochlorococcus marinus MIT 9313	57773	220	Bacteria	Cyanobacteria	2410874	2410850
Prochlorococcus marinus MIT 9515	58313	13617	Bacteria	Cyanobacteria	1704177	1704153
Prochlorococcus marinus NATL1A	58423	15660	Bacteria	Cyanobacteria	1864732	1864708
Prochlorococcus marinus NATL2A	58359	13911	Bacteria	Cyanobacteria	1842900	1842876
Prochlorococcus marinus pastoris CCMP1986	57761	213	Bacteria	Cyanobacteria	1657991	1657967
Propionibacterium acidipropionici ATCC 4875	179069	158149	Bacteria	Actinobacteria	3656171	3656147
Propionibacterium acnes 266	162059	56091	Bacteria	Actinobacteria	2494579	2494555
Propionibacterium acnes 6609	162137	66845	Bacteria	Actinobacteria	2560283	2560259
Propionibacterium acnes ATCC 11828	162177	73675	Bacteria	Actinobacteria	2488627	2488603
Propionibacterium acnes C1	176501	175596	Bacteria	Actinobacteria	2519003	2518979
Propionibacterium acnes HL096PA1	198524	81129	Bacteria	Actinobacteria	2549777	2549753
Propionibacterium acnes KPA171202	58101	12460	Bacteria	Actinobacteria	2560266	2560242
Propionibacterium acnes SK137	48071	31005	Bacteria	Actinobacteria	2495335	2495311
Propionibacterium acnes TypeIA2 P acn17	80735	76701	Bacteria	Actinobacteria	2522886	2522862
Propionibacterium acnes TypeIA2 P acn31	80733	76703	Bacteria	Actinobacteria	2498767	2498743
Propionibacterium acnes TypeIA2 P acn33	80745	76699	Bacteria	Actinobacteria	2489624	2489600
Propionibacterium avidum 44067	197361	157751	Bacteria	Actinobacteria	2526139	2526115
Propionibacterium freudenreichii shermanii CIRM BIA1	49535	46291	Bacteria	Actinobacteria	2616385	2616361
Propionibacterium propionicum F0230a	170533	49291	Bacteria	Actinobacteria	3449361	3449337
Prosthecochloris aestuarii DSM 271	58151	12749	Bacteria	Chlorobi	2579697	2579673
Proteus mirabilis BB2000	214430	183065	Bacteria	Proteobacteria	3846755	3846731
Proteus mirabilis HI4320	61599	12624	Bacteria	Proteobacteria	4099897	4099873
Providencia stuartii MRSN 2154	162193	88059	Bacteria	Proteobacteria	4402110	4402086
Pseudanabaena PCC 7367	183004	158713	Bacteria	Cyanobacteria	4885682	4885658
Pseudoalteromonas atlantica T6c	58283	13454	Bacteria	Proteobacteria	5187006	5186982
Pseudoalteromonas haloplanktis TAC125	58431	15713	Bacteria	Proteobacteria	3850274	3850250
Pseudoalteromonas SM9913	61247	39311	Bacteria	Proteobacteria	4037673	4037649
Pseudogulbenkiania NH8B	73423	68325	Bacteria	Proteobacteria	4332996	4332972
Pseudomonas aeruginosa B136 33	196598	185969	Bacteria	Proteobacteria	6421011	6420987
Pseudomonas aeruginosa c7447m	219358	209859	Bacteria	Proteobacteria	6262306	6262282
Pseudomonas aeruginosa DK2	168996	73815	Bacteria	Proteobacteria	6402659	6402635
Pseudomonas aeruginosa LES431	232245	222518	Bacteria	Proteobacteria	6550071	6550047
Pseudomonas aeruginosa LESB58	59275	31101	Bacteria	Proteobacteria	6601758	6601734
Pseudomonas aeruginosa M18	162089	61423	Bacteria	Proteobacteria	6327755	6327731
Pseudomonas aeruginosa MTB	231150	225944	Bacteria	Proteobacteria	6580039	6580015
Pseudomonas aeruginosa NCGM2 S1	162173	73453	Bacteria	Proteobacteria	6764662	6764638
Pseudomonas aeruginosa PA1	228931	185335	Bacteria	Proteobacteria	6528878	6528854
Pseudomonas aeruginosa PA1R	228932	185336	Bacteria	Proteobacteria	6309306	6309282
Pseudomonas aeruginosa PA7	58627	16720	Bacteria	Proteobacteria	6588340	6588316
Pseudomonas aeruginosa PAO1	57945	331	Bacteria	Proteobacteria	6264405	6264381
Pseudomonas aeruginosa PAO1 VE13	225027	212862	Bacteria	Proteobacteria	6265485	6265461
Pseudomonas aeruginosa PAO1 VE2	225026	212861	Bacteria	Proteobacteria	6265485	6265461
Pseudomonas aeruginosa PAO581	219357	209856	Bacteria	Proteobacteria	6043975	6043951
Pseudomonas aeruginosa RP73	209328	206088	Bacteria	Proteobacteria	6342035	6342011
Pseudomonas aeruginosa SCV20265	232358	229445	Bacteria	Proteobacteria	6725184	6725160
Pseudomonas aeruginosa UCBPP PA14	57977	386	Bacteria	Proteobacteria	6537649	6537625
Pseudomonas brassicacearum NFM421	66303	63495	Bacteria	Proteobacteria	6843249	6843225
Pseudomonas denitrificans ATCC 13867	195459	189431	Bacteria	Proteobacteria	5696308	5696284
Pseudomonas entomophila L48	58639	16800	Bacteria	Proteobacteria	5888781	5888757
Pseudomonas fluorescens A506	165185	67529	Bacteria	Proteobacteria	6019549	6019525
Pseudomonas fluorescens CHA0	203393	78307	Bacteria	Proteobacteria	6867981	6867957
Pseudomonas fluorescens F113	87037	76715	Bacteria	Proteobacteria	6845833	6845809
Pseudomonas fluorescens Pf 5	57937	327	Bacteria	Proteobacteria	7074894	7074870
Pseudomonas fluorescens Pf0 1	57591	12	Bacteria	Proteobacteria	6438406	6438382
Pseudomonas fluorescens R124	182045		Bacteria	Proteobacteria	43795	43771
Pseudomonas fluorescens SBW25	158693	31229	Bacteria	Proteobacteria	6722540	6722516
Pseudomonas fulva 12 X	67351	49675	Bacteria	Proteobacteria	4920770	4920746
Pseudomonas mendocina NK 01	66299	64797	Bacteria	Proteobacteria	5434354	5434330
Pseudomonas mendocina ymp	58723	17457	Bacteria	Proteobacteria	5072808	5072784
Pseudomonas monteilii SB3078	232252	231107	Bacteria	Proteobacteria	6000088	6000064
Pseudomonas monteilii SB3101	232253	231108	Bacteria	Proteobacteria	5945121	5945097
Pseudomonas ND6	167583	162897	Bacteria	Proteobacteria	6304313	6304289
Pseudomonas poae RE 1 1 14	188480	186492	Bacteria	Proteobacteria	5512242	5512218
Pseudomonas putida BIRD 1	162055	54033	Bacteria	Proteobacteria	5731542	5731518
Pseudomonas putida DOT T1E	171260	167844	Bacteria	Proteobacteria	6260703	6260679
Pseudomonas putida F1	58355	13909	Bacteria	Proteobacteria	5959965	5959941
Pseudomonas putida GB 1	58735	17629	Bacteria	Proteobacteria	6078431	6078407
Pseudomonas putida H8234	208673	202087	Bacteria	Proteobacteria	6870828	6870804
Pseudomonas putida HB3267	184078	171349	Bacteria	Proteobacteria	5956112	5956088
Pseudomonas putida KT2440	57843	267	Bacteria	Proteobacteria	6181864	6181840
Pseudomonas putida NBRC 14164	208670	171050	Bacteria	Proteobacteria	6156702	6156678
Pseudomonas putida S16	68747	67881	Bacteria	Proteobacteria	5984791	5984767
Pseudomonas putida UW4	182733	170097	Bacteria	Proteobacteria	6183389	6183365
Pseudomonas putida W619	58651	17053	Bacteria	Proteobacteria	5774331	5774307
Pseudomonas resinovorans NBRC 106553	208671	178156	Bacteria	Proteobacteria	6484830	6484806
Pseudomonas stutzeri A1501	58641	16817	Bacteria	Proteobacteria	4567419	4567395
Pseudomonas stutzeri ATCC 17588 LMG 11199	68749	68131	Bacteria	Proteobacteria	4547931	4547907
Pseudomonas stutzeri CCUG 29243	168379	167996	Bacteria	Proteobacteria	4709065	4709041
Pseudomonas stutzeri DSM 10701	170940	78211	Bacteria	Proteobacteria	4174119	4174095
Pseudomonas stutzeri DSM 4166	162113	63543	Bacteria	Proteobacteria	4689947	4689923
Pseudomonas stutzeri RCH2	184342	60029	Bacteria	Proteobacteria	4600493	4600469
Pseudomonas syringae B728a	57931	323	Bacteria	Proteobacteria	6093699	6093675
Pseudomonas syringae phaseolicola 1448A	58099	12416	Bacteria	Proteobacteria	6112451	6112427
Pseudomonas syringae tomato DC3000	57967	359	Bacteria	Proteobacteria	6538263	6538239
Pseudomonas TKP	232248	225946	Bacteria	Proteobacteria	7012673	7012649
Pseudomonas VLB120	226717	178195	Bacteria	Proteobacteria	5966224	5966200
Pseudonocardia dioxanivorans CB1190	65087	40557	Bacteria	Actinobacteria	7440800	7440776
Pseudovibrio FO BEG1	82373	73563	Bacteria	Proteobacteria	5916784	5916760
Pseudoxanthomonas spadix BD a59	75113	67981	Bacteria	Proteobacteria	3452555	3452531
Pseudoxanthomonas suwonensis 11 1	62105	48619	Bacteria	Proteobacteria	3419050	3419026
Psychrobacter arcticus 273 4	58021		Bacteria	Proteobacteria	2650702	2650678
[truncated: 785 more rows]
